# Supplementary material for: Placenta-derived proteins across gestation in healthy pregnancies—a novel approach to assess placental function?
Source: BMC Med. 2022 Jul 1;20:227. doi: 10.1186/s12916-022-02415-z (PMC9248112; doi:10.1186/s12916-022-02415-z)
Supplement: Supplementary file 2 — Additional file 2: Table S3. Complete overview of test results for all proteins, including placenta-derived proteins and placenta-specific released proteins. [file 12916_2022_2415_MOESM2_ESM.xlsx]

## Sheet: Test results for all prot
Reading instructions
									Mat = uterine vein - radial artery
Columns 1-4: Name of the protein, entrez gene symbol, ID at SOMA, Short name at SOMA provided by Somalogics									Arm = peripheral vein - radial artery
Column %RFU__ is the percent higher RFU in vein than artery. Negative percent means lower RFU in vein than artery.
Column log2difference__ is the estimated log 2 difference between pair of vessels
FDRcorrP__ is the Benjamini Hochberg adjusted p-value
Proteinname	GeneSymbol	SomaID	AptamerName	PercFCMat	RFUratioMat	log2FCMat	BHAdjPMat	PercFCArm	RFUratioArm	log2FCArm	BHAdjPArm
Beta-crystallin B2	CRYBB2	SL019233	CRYBB2.10000.28	0.4	1.00401	0.00335503	0.902401	-0.62	0.993842	-0.0113925	0.325324
RAF proto-oncogene serine/threonine-protein kinase	RAF1	SL002564	RAF1.10001.7	-0.78	0.99224	-0.0133457	0.480419	5.22	1.05218	0.0707058	5.68921e-08
Zinc finger protein 41	ZNF41	SL019245	ZNF41.10003.15	-0.72	0.992843	-0.0172719	0.655262	-1.1	0.98904	-0.0217026	0.237201
ETS domain-containing protein Elk-1	ELK1	SL019228	ELK1.10006.25	-0.09	0.999106	-0.00262085	0.899658	-0.03	0.999676	-0.00170581	0.845629
Guanylyl cyclase-activating protein 1	GUCA1A	SL019234	GUCA1A.10008.43	-1.92	0.980829	-0.0303537	0.0416124	-0.66	0.993379	-0.0124943	0.328331
Inositol polyphosphate 5-phosphatase OCRL-1	OCRL	SL019246	OCRL.10011.65	0.29	1.00285	-0.00119868	0.977458	-4.95	0.950543	-0.0785348	7.17309e-06
SAM pointed domain-containing Ets transcription factor	SPDEF	SL014669	SPDEF.10012.5	1.67	1.01668	0.0105097	0.869705	-3.83	0.961697	-0.0685235	0.00642873
Zinc finger protein SNAI2	SNAI2	SL007803	SNAI2.10014.31	0.87	1.00875	0.0113162	0.409109	0.09	1.0009	-0.000925283	0.93911
Voltage-gated potassium channel subunit beta-2	KCNAB2	SL014924	KCNAB2.10015.119	0.18	1.00179	0.000940566	0.971419	2.38	1.02376	0.0321851	0.00074672
DNA polymerase eta	POLH	SL019229	POLH.10022.207	-0.25	0.997459	-0.00670735	0.819841	-0.17	0.998262	-0.00445621	0.681343
Vitamin D3 receptor	VDR	SL004071	VDR.10023.32	0.4	1.00402	-0.00796697	0.904385	-9.61	0.903881	-0.163849	1.45601e-06
4-hydroxy-2-oxoglutarate aldolase, mitochondrial	HOGA1	SL019235	HOGA1.10024.44	0.88	1.00883	0.0081079	0.825092	-5.38	0.946161	-0.0866203	9.66529e-06
Adenine DNA glycosylase	MUTYH	SL006373	MUTYH.10030.8	-0.36	0.996446	-0.00705472	0.758823	0.75	1.0075	0.00915099	0.336643
Dual specificity protein phosphatase 4	DUSP4	SL007389	DUSP4.10035.6	0.32	1.00319	0.00217013	0.940765	-4.46	0.95541	-0.0683657	5.62738e-08
Zinc fingers and homeoboxes protein 3	ZHX3	SL019252	ZHX3.10036.201	-1.08	0.989212	-0.0206909	0.461475	-6.04	0.939561	-0.0949441	9.28044e-08
Sialic acid-binding Ig-like lectin 12	SIGLEC12	SL018490	SIGLEC12.10037.98	1.02	1.01017	0.0113404	0.680165	-4.86	0.951404	-0.0768676	7.91565e-06
Hepatocyte nuclear factor 4-alpha	HNF4A	SL007226	HNF4A.10041.3	-5.5	0.944995	-0.0913474	0.000501616	2.42	1.02422	0.0238898	0.326088
Serine/threonine-protein kinase Sgk3	SGK3	SL015131	SGK3.10042.8	0.04	1.0004	-0.00102414	0.968568	2.46	1.02462	0.0336921	0.000117841
Bromodomain-containing protein 4	BRD4	SL019249	BRD4.10043.31	0.33	1.00327	0.0031496	0.885342	4.51	1.04506	0.0616902	1.49397e-08
Cullin-3	CUL3	SL010989	CUL3.10045.47	3.21	1.03215	0.0363788	0.291012	19.47	1.19471	0.205944	4.59565e-05
Baculoviral IAP repeat-containing protein 2	BIRC2	SL003727	BIRC2.10046.55	0.25	1.00251	-0.000298479	0.995015	0.77	1.00771	0.00931124	0.344577
Core-binding factor subunit beta	CBFB	SL011998	CBFB.10048.7	-0.09	0.999066	-0.00316534	0.89495	0.3	1.00302	0.00225773	0.844673
Telomeric repeat-binding factor 1	TERF1	SL019242	TERF1.10049.112	-0.24	0.997613	-0.0043125	0.781317	2.27	1.02265	0.0314139	1.22895e-05
Gigaxonin	GAN	SL019232	GAN.10054.3	-0.71	0.992869	-0.0196021	0.681375	-3.61	0.963871	-0.0635769	0.00997772
Forkhead box protein M1	FOXM1	SL007372	FOXM1.10056.5	9.04	1.09035	0.0936066	0.0663952	46	1.45995	0.391525	3.26601e-06
UV excision repair protein RAD23 homolog A	RAD23A	SL013796	RAD23A.10058.1	11.02	1.11016	0.109764	0.0634813	33.61	1.33612	0.232439	0.00855541
E3 ubiquitin-protein ligase FANCL	FANCL	SL019237	FANCL.10063.10	1.21	1.01206	0.0151682	0.384351	-1.8	0.982023	-0.0277574	0.00246497
Putative hydrolase RBBP9	RBBP9	SL011550	RBBP9.10064.12	-0.79	0.992075	-0.0144007	0.512859	-1.55	0.984511	-0.0252517	0.0336925
1-phosphatidylinositol 4,5-bisphosphate phosphodiesterase gamma-2	PLCG2	SL016406	PLCG2.10070.22	-0.91	0.990886	-0.0169522	0.5165	-0.43	0.995746	-0.0116933	0.510588
Tyrosyl-DNA phosphodiesterase 1	TDP1	SL011411	TDP1.10073.22	-0.18	0.998224	-0.00894431	0.844875	2.74	1.02739	0.0300056	0.18132
Bromodomain-containing protein 2	BRD2	SL014748	BRD2.10074.128	0.67	1.00675	0.00771737	0.733383	-1.78	0.982204	-0.0272657	0.00136512
Acyl-CoA-binding domain-containing protein 6	ACBD6	SL019254	ACBD6.10075.75	4.96	1.0496	0.0516235	0.303365	21.82	1.21825	0.241026	8.10141e-07
AP-4 complex subunit mu-1	AP4M1	SL019225	AP4M1.10076.1	-0.42	0.995832	-0.00782869	0.72244	2.23	1.02226	0.0290503	0.0142886
BAG family molecular chaperone regulator 3	BAG3	SL007063	BAG3.10078.5	0.63	1.00626	0.00551185	0.868103	-0.33	0.99671	-0.00884863	0.566257
Translation initiation factor eIF-2B subunit alpha	EIF2B1	SL019240	EIF2B1.10080.9	2.8	1.02798	0.0112448	0.90985	-5.97	0.940337	-0.169776	0.00559298
DNA-binding protein SATB2	SATB2	SL019243	SATB2.10081.17	0.32	1.00323	-0.0143289	0.85549	-7.72	0.922828	-0.134908	6.17317e-05
Neurofilament light polypeptide	NEFL	SL019251	NEFL.10082.251	1.77	1.01766	0.015956	0.758823	-2.18	0.97821	-0.0400673	0.0736736
Steroidogenic acute regulatory protein, mitochondrial	STAR	SL001714	STAR.10085.25	-6.25	0.937539	-0.104501	0.000210123	-16.99	0.83006	-0.293816	9.32934e-12
Cystathionine beta-synthase	CBS	SL018882	CBS.10086.39	-1.11	0.988867	-0.0181591	0.24861	-9.51	0.904915	-0.148571	2.08638e-14
Adenine phosphoribosyltransferase	APRT	SL008014	APRT.10088.37	14.42	1.14416	0.0966701	0.406667	149.05	2.49046	0.943967	1.72319e-10
N-acetylserotonin O-methyltransferase-like protein	ASMTL	SL019244	ASMTL.10089.7	-0.81	0.991858	-0.0155133	0.554768	1.21	1.01213	0.012747	0.42766
E3 ubiquitin-protein ligase CHIP	STUB1	SL019100	STUB1.10336.3	-1.38	0.986168	-0.0467853	0.510442	-1.7	0.983046	-0.0509272	0.220852
Gamma-enolase	ENO2	SL001731	ENO2.10339.48	-0.39	0.996114	-0.0177427	0.759406	3.79	1.03793	0.0209602	0.62234
Interleukin-10 receptor subunit alpha	IL10RA	SL005173	IL10RA.10344.334	2.05	1.02046	0.0114177	0.877142	-9.79	0.902102	-0.16438	1.00176e-07
Signal transducer and activator of transcription 3	STAT3	SL007221	STAT3.10346.5	0.4	1.00397	-0.00988609	0.888372	19.28	1.19276	0.216274	2.94117e-06
Transcription factor AP-1	JUN	SL000455	JUN.10356.21	2.62	1.02617	0.0152825	0.852681	-13.21	0.867862	-0.225935	2.04953e-09
2'-5'-oligoadenylate synthase 1	OAS1	SL014684	OAS1.10361.25	0.8	1.00802	0.0096641	0.621623	-1.68	0.983221	-0.0263454	0.00898802
Myc proto-oncogene protein	MYC	SL002565	MYC.10362.35	0.71	1.00708	0.00576913	0.877019	-3.42	0.965795	-0.0533246	4.98563e-05
Mothers against decapentaplegic homolog 3	SMAD3	SL004097	SMAD3.10363.13	4.41	1.04412	0.0366851	0.613707	-1.92	0.980818	-0.107916	0.0796731
Mothers against decapentaplegic homolog 2	SMAD2	SL004101	SMAD2.10364.6	3.48	1.03476	0.0295399	0.651941	30.58	1.30582	0.298093	7.3562e-06
Interleukin-23	IL12B IL23A	SL005184	IL12B.IL23A.10365.132	-1.02	0.989847	-0.0162338	0.230151	0.47	1.00474	0.00502344	0.629579
Platelet-derived growth factor receptor alpha	PDGFRA	SL001728	PDGFRA.10366.11	-0.94	0.990626	-0.0161113	0.406061	-2.6	0.973984	-0.0414578	0.0023343
Interleukin-12	IL12A IL12B	SL001716	IL12A.IL12B.10367.62	0.11	1.00111	0.000137128	0.995015	-2.31	0.976907	-0.0351415	7.98754e-05
Signal transducer and activator of transcription 1-alpha/beta	STAT1	SL004396	STAT1.10370.21	7.34	1.07337	0.0694669	0.307803	27.02	1.27016	0.283923	2.30574e-06
Signal transducer and activator of transcription 6	STAT6	SL007229	STAT6.10372.18	1.5	1.01499	0.0142372	0.754732	8.65	1.08648	0.103366	0.000368723
E3 ubiquitin-protein ligase ZNRF3	ZNRF3	SL018971	ZNRF3.10390.21	2.11	1.0211	0.0240135	0.414033	4.93	1.04933	0.0592694	0.00923696
Angiopoietin-related protein 3	ANGPTL3	SL006803	ANGPTL3.10391.1	16.52	1.16525	0.0465458	0.772949	-0.71	0.992853	-0.0212322	0.400539
Induced myeloid leukemia cell differentiation protein Mcl-1	MCL1	SL003755	MCL1.10396.6	1.28	1.01277	0.0131181	0.712501	-0.61	0.993933	-0.0145028	0.421026
Syntaxin-12	STX12	SL011111	STX12.10418.36	-0.29	0.997108	-0.00841402	0.81003	-1.92	0.980791	-0.0324346	0.0374017
Scavenger receptor class A member 5	SCARA5	SL014110	SCARA5.10419.1	-1.34	0.986556	-0.0226342	0.244357	0.7	1.00695	0.0073753	0.554346
Neural proliferation differentiation and control protein 1	NPDC1	SL015264	NPDC1.10424.31	1.99	1.01985	0.0209823	0.595811	-3.32	0.966779	-0.0573443	0.0106658
Beta-1,4-galactosyltransferase 5	B4GALT5	SL017972	B4GALT5.10425.3	0.77	1.00769	0.00919171	0.641715	-3.86	0.961446	-0.059615	4.41105e-06
Killer cell immunoglobulin-like receptor 2DS2	KIR2DS2	SL018045	KIR2DS2.10428.1	0.73	1.00727	-0.00561677	0.940126	-1.92	0.980806	-0.0447385	0.131824
4F2 cell-surface antigen heavy chain	SLC3A2	SL008664	SLC3A2.10430.31	1.41	1.01412	-0.0118307	0.906973	-5.62	0.943847	-0.116256	0.0075961
Uncharacterized protein KIAA1644	KIAA1644	SL018002	KIAA1644.10432.3	-0.99	0.990079	-0.0178065	0.428827	0.95	1.00953	0.0111235	0.351135
N(4)-(beta-N-acetylglucosaminyl)-L-asparaginase	AGA	SL008645	AGA.10435.2	-0.55	0.994506	-0.0111195	0.671662	-9.24	0.907627	-0.145553	1.94179e-12
Granulocyte-macrophage colony-stimulating factor receptor subunit alpha	CSF2RA	SL007128	CSF2RA.10438.19	-0.81	0.991884	-0.0159643	0.562925	-0.36	0.996387	-0.00778897	0.524993
CXADR-like membrane protein	CLMP	SL008621	CLMP.10440.26	0.47	1.00469	0.00194877	0.96514	-1.93	0.980747	-0.0328449	0.0394577
Transmembrane protein 190	TMEM190	SL018089	TMEM190.10442.1	-0.46	0.995373	-0.00921869	0.710996	0.24	1.00238	0.0011	0.928809
Apolipoprotein M	APOM	SL004747	APOM.10445.20	4.04	1.04042	-0.00437986	0.972696	-6.24	0.937636	-0.110141	0.000972579
Polyadenylate-binding protein 3	PABPC3	SL018138	PABPC3.10447.18	0.68	1.00681	0.00632111	0.84611	7.32	1.07319	0.0905703	0.000184181
Protein shisa-2 homolog	SHISA2	SL008887	SHISA2.10449.31	2.92	1.02917	0.00380503	0.972696	-8.52	0.914797	-0.160998	0.000114496
Nucleobindin-1	NUCB1	SL008914	NUCB1.10451.11	-1.36	0.986367	-0.0292989	0.459659	-4.04	0.959566	-0.0948329	0.100779
Carcinoembryonic antigen-related cell adhesion molecule 20	CEACAM20	SL018233	CEACAM20.10453.7	0.71	1.00705	0.00247225	0.96514	-6.38	0.936226	-0.102874	1.6793e-06
DnaJ homolog subfamily C member 16	DNAJC16	SL018290	DNAJC16.10454.99	-2.06	0.97941	-0.0419317	0.30148	5.21	1.05213	0.0569574	0.0585579
Interleukin-31	IL31	SL004678	IL31.10455.196	0.79	1.00787	0.00830904	0.775631	-6.36	0.936363	-0.104505	1.3266e-05
Insulin-like peptide INSL5	INSL5	SL012880	INSL5.10462.14	0.55	1.00546	-0.000259753	0.995856	-2.98	0.970171	-0.0494054	0.00574455
Anthrax toxin receptor 1	ANTXR1	SL008696	ANTXR1.10464.6	-0.48	0.995221	-0.00824914	0.61898	4.96	1.04961	0.0666996	9.81609e-07
Dolichyl-diphosphooligosaccharide--protein glycosyltransferase subunit 1	RPN1	SL011102	RPN1.10490.3	-0.16	0.998359	-0.00486567	0.860817	0.94	1.00943	0.0103009	0.449955
Calcium-activated chloride channel regulator 1	CLCA1	SL009322	CLCA1.10496.11	0.09	1.00093	-0.00137051	0.968568	-0.34	0.996568	-0.00869052	0.566257
Transmembrane protein 106A	TMEM106A	SL008733	TMEM106A.10499.1	5.24	1.0524	0.0682493	0.000429157	-2.85	0.971516	-0.0447607	0.000527104
Membrane-associated progesterone receptor component 2	PGRMC2	SL007962	PGRMC2.10506.53	1.17	1.01166	0.0122963	0.702531	-7.89	0.921145	-0.127115	5.62738e-08
Acrosomal protein SP-10	ACRV1	SL009308	ACRV1.10507.166	-0.14	0.998585	-0.0073697	0.858308	-5	0.950036	-0.0797861	2.01277e-05
SLP adapter and CSK-interacting membrane protein	SCIMP	SL018612	SCIMP.10510.62	-0.49	0.995067	-0.00882736	0.639203	0.36	1.00362	0.00374015	0.690931
Cytokine receptor common subunit beta	CSF2RB	SL007194	CSF2RB.10512.13	0.15	1.00154	-0.00262768	0.947953	-0.08	0.999158	-0.00484712	0.742023
Calsenilin	KCNIP3	SL018613	KCNIP3.10513.13	-0.02	0.999763	-0.00288497	0.921358	-5.28	0.947152	-0.0822423	1.62588e-07
Prostaglandin-H2 D-isomerase	PTGDS	SL005360	PTGDS.10514.5	-0.6	0.99404	-0.0178914	0.702531	10.01	1.10013	0.128936	3.00008e-08
Matrix-remodeling-associated protein 8	MXRA8	SL017989	MXRA8.10521.10	-0.9	0.990967	-0.0161276	0.461816	1.15	1.01148	0.0136587	0.272698
ATP-dependent RNA helicase A	DHX9	SL013075	DHX9.10527.22	2.32	1.02323	0.0206464	0.702531	-8.72	0.912845	-0.14195	2.93195e-08
Proteasome subunit beta type-6	PSMB6	SL016414	PSMB6.10530.8	1.1	1.01097	0.00975713	0.813889	0.34	1.00337	-0.00475087	0.844316
GTPase NRas	NRAS	SL010845	NRAS.10531.18	4.18	1.0418	0.0380607	0.530532	-4.28	0.957219	-0.121296	0.0210817
Poly [ADP-ribose] polymerase 1	PARP1	SL003527	PARP1.10534.40	0.48	1.00479	0.00036598	0.995015	-1.51	0.984873	-0.0278464	0.123666
Cytochrome c oxidase subunit 6A2, mitochondrial	COX6A2	SL018731	COX6A2.10535.25	1.57	1.01571	0.00277116	0.972696	-2.52	0.97484	-0.0544857	0.0822967
CD99 antigen-like protein 2	CD99L2	SL014293	CD99L2.10539.30	1.33	1.01328	0.0159369	0.471893	-5.86	0.941426	-0.0910438	1.10393e-08
Thrombospondin-type laminin G domain and EAR repeat-containing protein	TSPEAR	SL012744	TSPEAR.10546.2	-0.18	0.998219	-0.0286899	0.727861	-9.03	0.909735	-0.165035	5.87852e-05
Bone morphogenetic protein receptor type-1B	BMPR1B	SL004132	BMPR1B.10550.37	0.41	1.00408	-0.00164221	0.972934	-8.07	0.919344	-0.129099	7.14521e-09
Linker for activation of T-cells family member 1	LAT	SL007008	LAT.10551.7	0.16	1.0016	-0.00346236	0.938177	-1.74	0.982624	-0.0313064	0.0791807
NKG2-F type II integral membrane protein	KLRC4	SL017983	KLRC4.10552.88	-0.42	0.995804	-0.0113995	0.770164	-2.23	0.977707	-0.0376447	0.0214949
Torsin-1A-interacting protein 2	TOR1AIP2	SL017988	TOR1AIP2.10553.8	-0.54	0.994571	-0.0103549	0.659564	-4.53	0.954729	-0.0697996	2.50844e-07
Testis-expressed sequence 29 protein	TEX29	SL018003	TEX29.10557.6	-2.32	0.976813	-0.0417767	0.154115	-17.69	0.823088	-0.300831	7.83471e-14
Protocadherin-9	PCDH9	SL008436	PCDH9.10558.26	-1.41	0.985905	-0.028074	0.401324	-2.73	0.972651	-0.051768	0.0395955
Integral membrane protein 2C	ITM2C	SL017978	ITM2C.10560.1	-0.36	0.996362	-0.0258045	0.724515	-7.76	0.922378	-0.137283	8.94354e-05
Peptidoglycan recognition protein 3	PGLYRP3	SL004512	PGLYRP3.10561.5	0.93	1.00934	-0.00245622	0.972696	-11.96	0.880389	-0.207	3.29692e-07
LysM and putative peptidoglycan-binding domain-containing protein 3	LYSMD3	SL018021	LYSMD3.10563.13	-0.44	0.995588	-0.00902587	0.726776	-0.83	0.991702	-0.0153652	0.266607
SLIT and NTRK-like protein 3	SLITRK3	SL017951	SLITRK3.10565.19	0.43	1.00426	0.00311223	0.921342	-0.21	0.99785	-0.00655865	0.644641
Microfibrillar-associated protein 2	MFAP2	SL012443	MFAP2.10569.28	2.79	1.02789	0.0348395	0.119332	1.1	1.01104	0.0127678	0.329435
Alpha-1,3-mannosyl-glycoprotein 2-beta-N-acetylglucosaminyltransferase	MGAT1	SL018096	MGAT1.10571.14	0.2	1.002	-0.00119696	0.972938	-1.12	0.988765	-0.0195949	0.150626
Cystatin-8	CST8	SL012372	CST8.10572.65	-0.51	0.994901	-0.013117	0.733013	-1.23	0.98775	-0.0226522	0.163923
Beta-2-microglobulin	B2M	SL000283	B2M.10574.10	0.63	1.0063	0.000385873	0.995015	2.48	1.02477	0.0316582	0.0219239
Poly(U)-binding-splicing factor PUF60	PUF60	SL018139	PUF60.10575.31	0.69	1.00685	0.00713649	0.798205	1.47	1.01468	0.0170151	0.256147
Surfactant-associated protein 2	SFTA2	SL012586	SFTA2.10580.14	0.34	1.0034	-0.00223315	0.968568	-5.37	0.946261	-0.0850414	1.72937e-06
Protein O-mannose kinase	POMK	SL018286	POMK.10582.36	1.6	1.01604	-0.00515684	0.960497	-10.04	0.899635	-0.194625	0.000428069
Transmembrane protein 108	TMEM108	SL018282	TMEM108.10583.1	-0.49	0.995112	-0.00833113	0.6	-1.11	0.98886	-0.0179977	0.0697777
NADH dehydrogenase [ubiquinone] iron-sulfur protein 4, mitochondrial	NDUFS4	SL018289	NDUFS4.10584.7	4.63	1.0463	0.0336651	0.694422	-6	0.939982	-0.206382	0.00769232
Lactosylceramide alpha-2,3-sialyltransferase	ST3GAL5	SL011395	ST3GAL5.10588.39	-0.5	0.994998	-0.0106587	0.723164	-4.56	0.954373	-0.0729809	8.78196e-05
Retinoic acid early transcript 1L protein	RAET1L	SL018354	RAET1L.10589.7	0.47	1.00471	0.00183084	0.968568	-2.52	0.974791	-0.0425282	0.0151071
Histatin-3	HTN3	SL012419	HTN3.10603.1	-2.39	0.976112	-0.0778711	0.332062	50.07	1.50075	0.471582	4.8723e-08
Adipocyte plasma membrane-associated protein	APMAP	SL004748	APMAP.10605.22	0.19	1.00186	-0.00147861	0.971419	-0.98	0.990161	-0.0187601	0.241212
Torsin-1A-interacting protein 1	TOR1AIP1	SL018600	TOR1AIP1.10606.34	-0.91	0.990906	-0.0194173	0.550714	-8.38	0.916241	-0.144712	8.35537e-06
Histatin-1	HTN1	SL012418	HTN1.10608.9	0.84	1.00839	0.00839877	0.793074	0.39	1.00393	0.00127037	0.939086
Procollagen-lysine,2-oxoglutarate 5-dioxygenase 3	PLOD3	SL008694	PLOD3.10612.18	2.9	1.02896	0.0370888	0.0585639	2.32	1.02317	0.0271788	0.129359
Protein CASC4	CASC4	SL018589	CASC4.10613.33	-3.14	0.968565	-0.0557733	0.064281	-4.88	0.951228	-0.0828697	0.00071864
Myelin protein P0	MPZ	SL008066	MPZ.10615.18	-0.3	0.997004	-0.0075507	0.803842	9.76	1.09758	0.1281	6.40723e-10
Podocalyxin-like protein 2	PODXL2	SL017477	PODXL2.10616.67	-1.28	0.987193	-0.0214699	0.247159	-2.03	0.979656	-0.0330354	0.0127972
Low-density lipoprotein receptor-related protein 2	LRP2	SL004439	LRP2.10618.190	3.71	1.03712	0.0497547	0.000412939	2.28	1.02281	0.0195155	0.461744
Beta-microseminoprotein	MSMB	SL000548	MSMB.10620.21	-1.84	0.98158	-0.0320954	0.192156	-2.32	0.976809	-0.0386615	0.0156575
Protein Largen	PRR16	SL018592	PRR16.10621.26	1.71	1.01713	0.0178794	0.619722	10.26	1.10263	0.103208	0.0115773
Mucin-1	MUC1	SL000001	MUC1.10623.19	1.5	1.01495	0.0192498	0.230151	-3.32	0.966798	-0.0507737	3.85476e-06
Amyloid-like protein 2	APLP2	SL007366	APLP2.10627.87	6.99	1.0699	0.0644112	0.286333	6.43	1.0643	0.0782236	0.00134544
Oxidoreductase HTATIP2	HTATIP2	SL007633	HTATIP2.10630.5	0.59	1.00586	0.00441565	0.9022	-3	0.97001	-0.0480174	0.00124875
UPF0577 protein KIAA1324	KIAA1324	SL007494	KIAA1324.10637.50	0.18	1.00179	-0.00120834	0.972696	9.94	1.0994	0.130549	2.93029e-10
TERF1-interacting nuclear factor 2	TINF2	SL018685	TINF2.10638.1	1.64	1.01642	0.0199	0.37684	-6.13	0.938745	-0.0961427	4.60863e-08
Noelin-3	OLFM3	SL012572	OLFM3.10643.16	2.37	1.02367	0.024519	0.532008	-6.86	0.931395	-0.1106	4.40705e-07
Activating signal cointegrator 1 complex subunit 1	ASCC1	SL017894	ASCC1.10647.18	-1.9	0.98105	-0.0390722	0.316398	-2.75	0.972493	-0.0581696	0.057031
Insulin-induced gene 1 protein	INSIG1	SL018014	INSIG1.10663.42	-1.01	0.989877	-0.01568	0.126855	0.21	1.0021	0.00146304	0.885137
N-acetylglucosamine-1-phosphotransferase subunit gamma	GNPTG	SL012791	GNPTG.10666.7	27.13	1.27126	0.0618597	0.732303	-2.13	0.978718	-0.0396362	0.0705452
Uncharacterized protein C1orf185	C1orf185	SL018036	C1orf185.10667.78	0.36	1.00361	0.00282161	0.92026	-0.54	0.994608	-0.00976043	0.352593
Pulmonary surfactant-associated protein B	SFTPB	SL004483	SFTPB.10672.75	-1.08	0.989249	-0.0386733	0.560018	-12.77	0.872277	-0.224253	2.84945e-07
NADH dehydrogenase [ubiquinone] 1 beta subcomplex subunit 4	NDUFB4	SL007990	NDUFB4.10677.9	9.7	1.09701	0.0300239	0.863857	-11.28	0.887187	-0.266265	0.000143975
Protein WFDC10B	WFDC10B	SL012662	WFDC10B.10695.12	0.73	1.00729	0.00934125	0.497114	0.37	1.00373	0.00380387	0.689729
Prolow-density lipoprotein receptor-related protein 1	LRP1	SL018603	LRP1.10699.52	0.49	1.00486	0.00507264	0.832862	3.6	1.03597	0.0492909	8.41904e-07
Immunoglobulin superfamily member 11	IGSF11	SL017271	IGSF11.10700.10	0.99	1.00993	0.0100359	0.767608	3.66	1.03659	0.0434348	0.0259786
Collagen alpha-1(XXVIII) chain	COL28A1	SL012521	COL28A1.10702.1	4.03	1.04027	0.0508595	0.0250359	3.57	1.03574	0.0477839	0.000134946
Sin3 histone deacetylase corepressor complex component SDS3	SUDS3	SL006737	SUDS3.10703.203	0.97	1.00974	0.0100329	0.759406	-3.36	0.966417	-0.0522003	4.26302e-05
Lymphoid-restricted membrane protein	LRMP	SL018605	LRMP.10704.91	0.91	1.00913	0.00794063	0.838177	-4.98	0.950217	-0.0793852	1.37387e-05
Alpha-N-acetylgalactosaminide alpha-2,6-sialyltransferase 3	ST6GALNAC3	SL018611	ST6GALNAC3.10705.14	-0.19	0.998103	-0.00495154	0.851002	-0.32	0.996765	-0.00661908	0.537983
Progonadoliberin-2	GNRH2	SL007007	GNRH2.10708.3	0.64	1.00644	0.00661674	0.809809	-0.26	0.99744	-0.00689448	0.61411
Zona pellucida-binding protein 2	ZPBP2	SL012618	ZPBP2.10710.23	0.04	1.00039	-0.00230741	0.942041	-1.41	0.985857	-0.0232353	0.0520043
CMRF35-like molecule 7	CD300LB	SL017073	CD300LB.10713.151	-0.44	0.995572	-0.00948204	0.740468	1.04	1.01041	0.0122503	0.319698
Angiotensin-converting enzyme	ACE	SL000269	ACE.10714.7	2.39	1.02392	0.00787195	0.932958	3.18	1.03183	0.0224276	0.534813
26S proteasome non-ATPase regulatory subunit 5	PSMD5	SL010942	PSMD5.10716.35	-0.81	0.991886	-0.0129726	0.301215	-0.6	0.993964	-0.0105189	0.291599
Heat shock 70 kDa protein 1A	HSPA1A	SL000451	HSPA1A.10721.76	4.15	1.0415	0.0531628	0.00987703	-1.83	0.981667	-0.0325481	0.0631892
Heparan sulfate glucosamine 3-O-sulfotransferase 5	HS3ST5	SL018028	HS3ST5.10731.10	-0.3	0.996956	-0.0121161	0.792479	-13.01	0.869885	-0.214767	1.5601e-11
Leukocyte elastase inhibitor	SERPINB1	SL005397	SERPINB1.10737.96	0.12	1.00118	-0.00989893	0.868676	1.18	1.01182	0.000460998	0.989772
Protocadherin beta-2	PCDHB2	SL018468	PCDHB2.10748.216	0.11	1.00107	-0.00437886	0.921358	-8.07	0.919327	-0.128936	6.41144e-09
Heat shock 70 kDa protein 1A	HSPA1A	SL000451	HSPA1A.10749.18	3.94	1.03941	0.0464852	0.141087	6.77	1.06771	0.0856956	0.000131976
Disintegrin and metalloproteinase domain-containing protein 7	ADAM7	SL018585	ADAM7.10753.31	-1.25	0.987501	-0.0230824	0.376677	-2.49	0.97512	-0.0395672	0.00266971
Prokineticin-2	PROK2	SL005237	PROK2.10754.113	11.78	1.11776	0.0923491	0.307803	12.66	1.1266	0.0475561	0.561966
Urocortin-3	UCN3	SL012761	UCN3.10756.34	6.98	1.06977	0.0699361	0.208693	6.73	1.0673	0.0273269	0.653885
Keratocan	KERA	SL012375	KERA.10758.2	7.88	1.07877	0.0958892	0.00196281	9.78	1.09777	0.127289	5.18491e-09
Transmembrane emp24 domain-containing protein 2	TMED2	SL006541	TMED2.10761.5	0.19	1.00195	0.0014157	0.947953	-0.94	0.990645	-0.0149004	0.0766938
G-protein coupled receptor 64	GPR64	SL018836	GPR64.10767.52	-1.1	0.989045	-0.0187575	0.339649	-4.43	0.955692	-0.0683355	3.87265e-07
Chondroitin sulfate N-acetylgalactosaminyltransferase 2	CSGALNACT2	SL017976	CSGALNACT2.10772.21	0.22	1.00224	-0.00774385	0.895105	-10.96	0.890365	-0.183552	1.88139e-08
C-type lectin domain family 4 member G	CLEC4G	SL008886	CLEC4G.10781.19	-1.86	0.981351	-0.0336384	0.223543	-1.02	0.98983	-0.0222639	0.272698
Leucine-rich repeat-containing protein 52	LRRC52	SL018337	LRRC52.10785.8	-0.06	0.999442	-0.0064711	0.877142	1.1	1.01101	0.0126201	0.349941
CMRF35-like molecule 2	CD300E	SL018456	CD300E.10798.4	3.34	1.03339	0.0178919	0.820687	-3.77	0.962284	-0.0616826	0.000855529
Serpin H1	SERPINH1	SL003668	SERPINH1.10800.15	4.02	1.04022	0.0274624	0.760247	-10.21	0.897921	-0.184817	8.35537e-06
Heat shock 70 kDa protein 1A	HSPA1A	SL000451	HSPA1A.10803.22	4.39	1.04386	0.0541846	0.0383668	4.24	1.04236	0.0540035	0.00217763
Killer cell lectin-like receptor subfamily B member 1	KLRB1	SL018479	KLRB1.10809.14	0.02	1.00016	-0.00195001	0.94261	-3.02	0.969827	-0.0459525	4.34254e-06
T-cell surface glycoprotein CD1a	CD1A	SL016708	CD1A.10814.7	0.95	1.00949	-0.00773429	0.926948	-6.86	0.931353	-0.121007	0.000131446
Intracellular hyaluronan-binding protein 4	HABP4	SL018601	HABP4.10815.2	-0.68	0.993248	-0.010958	0.41167	1.72	1.01718	0.0232472	0.00571596
Paired immunoglobulin-like type 2 receptor alpha isoform FDF03-M14	PILRA	SL022717	PILRA.10816.150	-0.09	0.99909	-0.00596917	0.877142	2.62	1.0262	0.0323306	0.0459004
Sphingomyelin phosphodiesterase	SMPD1	SL008921	SMPD1.10818.36	-0.88	0.99122	-0.0180674	0.564178	3.17	1.03167	0.0416073	0.00188524
V-set and immunoglobulin domain-containing protein 10	VSIG10	SL018584	VSIG10.10825.12	0.39	1.00393	0.0038431	0.873355	-2.12	0.978836	-0.0325706	0.000677025
EF-hand calcium-binding domain-containing protein 14	EFCAB14	SL018596	EFCAB14.10830.5	0.8	1.00798	0.0086504	0.756366	1.31	1.01315	0.0171674	0.0695741
Beta-1,4-galactosyltransferase 6	B4GALT6	SL018597	B4GALT6.10832.24	-0.59	0.994064	-0.0115542	0.64213	1.6	1.01602	0.0207346	0.0545264
Hedgehog-interacting protein	HHIP	SL012788	HHIP.10833.64	-0.8	0.991971	-0.015598	0.565105	1.4	1.01404	0.0167188	0.221837
Alpha-1,4-N-acetylglucosaminyltransferase	A4GNT	SL018593	A4GNT.10835.25	-0.89	0.991073	-0.0159286	0.46348	-2.01	0.979888	-0.0326819	0.0136834
Beta-1,3-galactosyl-O-glycosyl-glycoprotein beta-1,6-N-acetylglucosaminyltransferase 4	GCNT4	SL018620	GCNT4.10842.7	0.59	1.0059	1.48586e-05	0.99961	-4.11	0.958911	-0.0672888	0.000506612
Sialic acid-binding Ig-like lectin 15	SIGLEC15	SL018624	SIGLEC15.10847.1	0.77	1.00774	0.00391901	0.937044	-2.49	0.975113	-0.0422689	0.0159751
Butyrophilin-like protein 3	BTNL3	SL018632	BTNL3.10848.137	0.26	1.00259	0.00114711	0.971419	-1.35	0.986455	-0.0215959	0.0310853
Interleukin-27 subunit beta	EBI3	SL007417	EBI3.10851.77	-1.41	0.985915	-0.0383557	0.473708	-1.68	0.983226	-0.0364312	0.152509
Heterogeneous nuclear ribonucleoprotein D-like	HNRNPDL	SL012987	HNRNPDL.10852.114	15.71	1.15714	0.161432	0.00875467	19.64	1.19636	0.167489	0.00967515
Serine/threonine-protein phosphatase 4 regulatory subunit 3A	SMEK1	SL018833	SMEK1.10866.60	9.52	1.09518	0.110091	0.00353073	33.3	1.33301	0.342207	4.82183e-08
BRCA1-associated ATM activator 1	BRAT1	SL018839	BRAT1.10876.300	-0.77	0.992313	-0.0128437	0.414033	-1.61	0.983905	-0.0249077	0.00543765
Protein FAM163B	FAM163B	SL018034	FAM163B.10880.38	-0.64	0.993596	-0.011184	0.545662	2.72	1.02719	0.0344804	0.023317
Desmocollin-1	DSC1	SL005718	DSC1.10882.12	1.5	1.01498	0.0155818	0.661607	-6.29	0.937131	-0.0976622	1.71834e-09
Bombesin receptor-activated protein C6orf89	C6orf89	SL016472	C6orf89.10885.36	-1.24	0.987633	-0.0202952	0.219902	-1.69	0.983113	-0.0298548	0.0784568
Melanocortin-2 receptor accessory protein 2	MRAP2	SL017998	MRAP2.10889.2	6.39	1.06385	0.084366	3.18848e-06	3.07	1.03068	0.0363675	0.064936
Lactase-like protein	LCTL	SL018026	LCTL.10890.135	0.34	1.00338	-0.00153112	0.972934	-3.06	0.969421	-0.051032	0.00492775
Oncostatin-M-specific receptor subunit beta	OSMR	SL007619	OSMR.10892.8	-0.75	0.992549	-0.0156179	0.631486	-1.6	0.983988	-0.0288906	0.11403
Transmembrane protease serine 11B	TMPRSS11B	SL017961	TMPRSS11B.10895.28	0.9	1.00898	0.00753832	0.853143	-2.66	0.973413	-0.0442577	0.00756056
Retroviral-like aspartic protease 1	ASPRV1	SL018040	ASPRV1.10902.53	5.76	1.05762	-0.0136598	0.938177	57.56	1.5756	0.0583731	0.585038
Syntaxin-8	STX8	SL017987	STX8.10903.50	1.22	1.01223	0.00131016	0.987067	9.48	1.09477	0.118131	1.20145e-05
Neurotrimin	NTM	SL009074	NTM.10907.116	-2.12	0.978797	-0.0376069	0.16815	3.71	1.03711	0.0469063	0.00707736
Polypeptide N-acetylgalactosaminyltransferase 13	GALNT13	SL017992	GALNT13.10908.2	-0.83	0.991662	-0.0165903	0.571511	0.92	1.00922	0.010141	0.438507
Carcinoembryonic antigen-related cell adhesion molecule 4	CEACAM4	SL018022	CEACAM4.10910.6	-0.26	0.997361	-0.0122391	0.803842	-4.39	0.956117	-0.0756597	0.00247494
Guanine nucleotide-binding protein G(I)/G(S)/G(O) subunit gamma-T2	GNGT2	SL006983	GNGT2.10917.40	-0.72	0.992774	-0.0121164	0.452743	-1.21	0.987889	-0.0195844	0.0572801
Neuferricin	CYB5D2	SL018077	CYB5D2.10924.258	-0.47	0.995321	-0.0139354	0.754732	-4.32	0.956776	-0.0702814	0.000215595
Calcium-binding protein 8	CALN1	SL018094	CALN1.10933.107	1.42	1.01418	0.0152285	0.641381	-0.05	0.999491	-0.00383595	0.77843
Lymphocyte function-associated antigen 3	CD58	SL003442	CD58.10938.13	-0.47	0.995325	-0.0124521	0.756009	-4.34	0.956611	-0.0693484	9.42031e-05
Sarcalumenin	SRL	SL008242	SRL.10940.25	1.91	1.01908	0.0234074	0.283491	15.17	1.15165	0.189811	6.49171e-10
Syntaxin-6	STX6	SL006065	STX6.10945.11	-0.5	0.99497	-0.0175676	0.733013	-5.9	0.940997	-0.0984721	7.13919e-05
Phospholipase D3	PLD3	SL008958	PLD3.10948.14	0.73	1.00734	0.00846838	0.702531	7.43	1.07433	0.0982905	3.7041e-08
60S acidic ribosomal protein P2	RPLP2	SL008009	RPLP2.10949.59	0.55	1.00547	0.00461785	0.877142	-0.56	0.994411	-0.00895962	0.198649
C-type lectin domain family 2 member A	CLEC2A	SL018252	CLEC2A.10953.14	-1.24	0.987648	-0.0199961	0.194439	0.57	1.00574	0.00584807	0.624741
C-type lectin domain family 10 member A	CLEC10A	SL014095	CLEC10A.10955.4	-0.9	0.990957	-0.0154331	0.409109	-5.82	0.941793	-0.0904911	1.39503e-08
Glycine cleavage system H protein, mitochondrial	GCSH	SL009212	GCSH.10956.82	-0.22	0.997822	-0.00767493	0.835202	4.63	1.04628	0.0586439	0.00218659
BET1-like protein	BET1L	SL005478	BET1L.10959.125	0.23	1.00231	0.00105978	0.971839	0.55	1.00547	0.00596999	0.570477
Retinoic acid receptor responder protein 3	RARRES3	SL015329	RARRES3.10961.15	-0.97	0.990314	-0.0163154	0.351874	-3.49	0.965134	-0.0621726	0.0239609
Serine protease inhibitor Kazal-type 7	SPINK7	SL012454	SPINK7.10974.20	-1.59	0.984121	-0.0256325	0.112507	6.9	1.06895	0.0898777	1.60765e-06
Mucin-like protein 1	MUCL1	SL008738	MUCL1.10975.59	-0.54	0.994598	-0.0165171	0.726776	-9.48	0.905207	-0.153046	1.24952e-09
Unique cartilage matrix-associated protein	UCMA	SL017252	UCMA.10977.55	1.57	1.01565	0.0183118	0.471426	1.51	1.01513	0.0189328	0.116278
Growth hormone variant	GH2	SL009327	GH2.10978.39	17.43	1.17434	0.203008	2.94311e-06	-1.01	0.989864	-0.0336547	0.301499
Pro-neuregulin-3, membrane-bound isoform	NRG3	SL013799	NRG3.10981.56	0.02	1.00016	-0.000717607	0.971419	1.35	1.01348	0.0174746	0.0801903
Leucine-rich repeat serine/threonine-protein kinase 2	LRRK2	SL017128	LRRK2.10990.21	-0.57	0.994332	-0.0149409	0.704558	-6.93	0.930713	-0.109975	3.87496e-08
Osteocalcin	BGLAP	SL001791	BGLAP.11067.13	-1.29	0.987062	-0.0219754	0.26625	-4.16	0.95836	-0.0648966	6.11e-06
Interleukin-5	IL5	SL000481	IL5.11071.1	-0.31	0.996888	-0.00656511	0.788755	-0.83	0.991689	-0.0135819	0.134755
Immunoglobulin A	IGHA1 IGHA2	SL000459	IGHA1.IGHA2.11089.7	17.9	1.17896	0.0415468	0.803842	0.91	1.00909	0.0054614	0.798771
Galectin-10	CLC	SL007361	CLC.11094.104	0.48	1.00484	0.00424346	0.883398	-2.49	0.975121	-0.0383472	0.000240035
HemK methyltransferase family member 2	N6AMT1	SL018921	N6AMT1.11096.57	0.04	1.00044	-0.00303398	0.930707	-9.79	0.90213	-0.156201	3.2608e-11
Pyridoxal kinase	PDXK	SL007953	PDXK.11098.1	2.34	1.02342	0.0212691	0.68742	9.56	1.09564	0.116691	3.21553e-05
Toll-like receptor 4	TLR4	SL004489	TLR4.11101.18	0.25	1.00252	-0.000334327	0.995015	-1.03	0.98969	-0.0177699	0.149336
Heat shock protein beta-1	HSPB1	SL000448	HSPB1.11103.24	12.99	1.12991	0.143494	0.0033133	7.6	1.07604	0.0664088	0.147163
Chitinase-3-like protein 1	CHI3L1	SL003340	CHI3L1.11104.13	-0.43	0.995722	-0.00928653	0.749591	1.89	1.01887	0.0238374	0.0642489
Alpha-enolase	ENO1	SL003650	ENO1.11105.171	9.16	1.09161	0.0847356	0.228699	96.01	1.96007	0.808457	1.53894e-13
Teneurin-3	TENM3	SL007735	TENM3.11107.25	-0.6	0.994035	-0.0108583	0.610046	-2.48	0.975162	-0.0392525	0.00186076
Sushi, von Willebrand factor type A, EGF and pentraxin domain-containing protein 1	SVEP1	SL012540	SVEP1.11109.56	-1.38	0.986218	-0.0314121	0.459652	-0.8	0.991993	-0.0193268	0.352761
Transmembrane protein 119	TMEM119	SL019320	TMEM119.11110.4	-0.2	0.997964	-0.00565523	0.846137	-3.84	0.961553	-0.0599882	1.79442e-05
Protein kish-A	TMEM167A	SL016490	TMEM167A.11112.18	-0.26	0.997369	-0.0054292	0.803842	0.33	1.00331	0.00360725	0.66715
Uncharacterized protein C11orf87	C11orf87	SL018991	C11orf87.11116.16	2.12	1.0212	0.0169331	0.781294	-11.35	0.886526	-0.19112	8.97389e-09
Spermatogenesis-associated protein 20	SPATA20	SL009460	SPATA20.11117.2	-1.4	0.985999	-0.0212985	0.0154054	-6.46	0.93543	-0.0986571	4.73687e-13
Ras-related protein Rab-17	RAB17	SL019321	RAB17.11118.107	5.81	1.0581	0.014217	0.921358	-9.23	0.90775	-0.195472	0.00033691
N-acetyltransferase 14	NAT14	SL019329	NAT14.11120.49	-1.48	0.985187	-0.024389	0.17243	-7.72	0.922832	-0.119635	1.72285e-12
Maspardin	SPG21	SL019337	SPG21.11122.97	-0.51	0.994883	-0.0147513	0.752321	3.09	1.03093	0.0351143	0.110254
Triple functional domain protein	TRIO	SL007986	TRIO.11126.102	-1.11	0.988916	-0.0214906	0.462949	-4.2	0.957979	-0.0672	8.86394e-05
Transmembrane protein 132C	TMEM132C	SL018134	TMEM132C.11128.29	-1.08	0.989239	-0.0215922	0.504007	-1.2	0.987955	-0.0234608	0.192927
Bone morphogenetic protein 15	BMP15	SL007065	BMP15.11129.66	1.88	1.0188	0.0145246	0.803842	-5.06	0.949414	-0.084794	0.000233768
Voltage-dependent L-type calcium channel subunit beta-4	CACNB4	SL019338	CACNB4.11130.158	0.96	1.00961	0.00982443	0.771944	3.89	1.03894	0.0521161	8.13795e-05
Peptide chain release factor 1-like, mitochondrial	MTRF1L	SL019322	MTRF1L.11134.30	0.3	1.00302	0.00301766	0.883395	0.49	1.00487	0.00505679	0.640459
Cytokine receptor common subunit beta	CSF2RB	SL007194	CSF2RB.11137.43	0.19	1.00192	-0.00473267	0.924478	-3.24	0.967595	-0.0553651	0.00803906
Runt-related transcription factor 3	RUNX3	SL006056	RUNX3.11138.16	0.97	1.00969	0.0126735	0.324481	-1.58	0.984184	-0.0256297	0.0284864
Collagen alpha-1(I) chain	COL1A1	SL007932	COL1A1.11140.56	-0.71	0.992902	-0.0157247	0.641953	1.42	1.01419	0.016924	0.216778
Angiopoietin-related protein 1	ANGPTL1	SL012396	ANGPTL1.11142.11	0.74	1.00737	0.00632805	0.862992	3.38	1.0338	0.0435109	0.00452245
Noelin-3	OLFM3	SL012572	OLFM3.11143.32	1.6	1.01602	0.0193373	0.368242	1.28	1.01284	0.016899	0.0598785
Beta-defensin 116	DEFB116	SL012527	DEFB116.11144.10	0.2	1.00196	0.00150519	0.943527	-0.24	0.99763	-0.00506694	0.608293
UPF0606 protein KIAA1549L	KIAA1549L	SL019333	KIAA1549L.11145.72	0.05	1.00052	-0.00145352	0.960497	-1.77	0.982302	-0.027624	0.00533441
T-box transcription factor TBX22	TBX22	SL019339	TBX22.11146.4	0.48	1.00475	0.0046596	0.855862	1.4	1.01397	0.0179526	0.0781314
Trem-like transcript 1 protein	TREML1	SL011259	TREML1.11147.17	-1.15	0.988516	-0.0185284	0.21202	1.63	1.01629	0.0215312	0.0260295
Toll-like receptor 1	TLR1	SL004490	TLR1.11149.3	-0.8	0.991979	-0.0161144	0.592948	-15.1	0.849013	-0.248334	1.66233e-14
Kallikrein-13	KLK13	SL003918	KLK13.11152.46	4.25	1.04249	0.0501278	0.107781	21.09	1.2109	0.260555	1.75082e-13
Nuclear factor erythroid 2-related factor 1	NFE2L1	SL007421	NFE2L1.11154.3	-0.6	0.993971	-0.0108797	0.604856	2.3	1.02304	0.028558	0.051848
Collagen alpha-5(VI) chain	COL6A5	SL019315	COL6A5.11155.16	0.6	1.006	0.00577744	0.844875	1.02	1.01016	0.0126341	0.220936
Heat shock 70 kDa protein 1A	HSPA1A	SL000451	HSPA1A.11157.35	-0.46	0.995444	-0.00917073	0.720214	-1.52	0.984769	-0.027152	0.0972083
Bicaudal D-related protein 1	CCDC64	SL019326	CCDC64.11158.40	-0.09	0.999101	-0.00274321	0.897109	0.25	1.00248	0.00188146	0.854926
RING finger protein 122	RNF122	SL019335	RNF122.11160.56	-1.73	0.982668	-0.0292594	0.164926	-6.54	0.934563	-0.102335	6.70199e-09
Spartin	SPG20	SL019340	SPG20.11161.5	2.38	1.02383	0.0268415	0.436468	5.22	1.0522	0.063077	0.00622367
Equatorin	EQTN	SL019313	EQTN.11162.37	-0.68	0.993155	-0.0180117	0.674714	-7.88	0.921227	-0.129385	1.01258e-06
Protein FAM162B	FAM162B	SL019316	FAM162B.11163.7	0.39	1.00391	0.00432975	0.825222	-2.25	0.977534	-0.0344008	0.000241527
Teneurin-2	TENM2	SL019319	TENM2.11164.7	2.81	1.02806	0.0312638	0.369275	3.75	1.0375	0.0291937	0.410941
Myotubularin-related protein 1	MTMR1	SL019330	MTMR1.11167.6	1.83	1.01829	0.0156957	0.771944	-8.79	0.912117	-0.145078	1.52505e-07
Multiple epidermal growth factor-like domains protein 10	MEGF10	SL019053	MEGF10.11168.3	1.19	1.01185	0.0122488	0.726776	-10.66	0.893378	-0.170399	2.28402e-12
Filamin-A	FLNA	SL005845	FLNA.11171.25	-1.53	0.984746	-0.0292522	0.369172	5.62	1.05617	0.0697759	0.00146925
Allergin-1	MILR1	SL019119	MILR1.11173.29	-0.95	0.990476	-0.014491	0.0730316	-2.82	0.971846	-0.0421783	6.95509e-08
Thrombospondin type-1 domain-containing protein 7A	THSD7A	SL011312	THSD7A.11174.8	0.1	1.00103	-0.00268637	0.943527	0.85	1.00849	0.00739214	0.660838
Keratin, type II cytoskeletal 5	KRT5	SL006465	KRT5.11177.16	1.05	1.01046	0.0113154	0.704558	-2.88	0.971238	-0.0478841	0.00553784
Sushi, von Willebrand factor type A, EGF and pentraxin domain-containing protein 1	SVEP1	SL012540	SVEP1.11178.21	-0.96	0.990406	-0.0199071	0.5434	0.27	1.00273	-0.00186406	0.923889
SWI/SNF complex subunit SMARCC1	SMARCC1	SL019318	SMARCC1.11180.17	0.94	1.00944	-0.00279237	0.971885	-5.86	0.941414	-0.0989073	9.53962e-05
GTP cyclohydrolase 1	GCH1	SL019341	GCH1.11185.145	0.48	1.00482	-0.00154983	0.976725	-4.33	0.956748	-0.0715469	0.00044864
Transmembrane protein 52	TMEM52	SL019314	TMEM52.11186.12	-0.51	0.994909	-0.00881911	0.606412	-0.14	0.998589	-0.00370783	0.710112
C-type lectin domain family 12 member A	CLEC12A	SL018579	CLEC12A.11187.11	-0.07	0.99927	-0.00414529	0.893786	1.89	1.01888	0.0245661	0.028694
ATP-dependent zinc metalloprotease YME1L1	YME1L1	SL019328	YME1L1.11190.129	0.17	1.00172	0.000673928	0.979446	-1.92	0.980823	-0.0302328	0.00641666
Tubulointerstitial nephritis antigen-like	TINAGL1	SL008302	TINAGL1.11192.168	4.63	1.04625	0.0561352	0.0501601	3.75	1.03749	0.0364769	0.224982
Hepatocyte nuclear factor 1-alpha	HNF1A	SL019342	HNF1A.11193.27	-0.63	0.993749	-0.044395	0.600445	-1.54	0.984637	-0.0543304	0.194573
Signaling threshold-regulating transmembrane adapter 1	SIT1	SL007783	SIT1.11194.6	-0.09	0.999115	-0.00494338	0.883395	3.27	1.03269	0.0419787	0.00457232
Collagen alpha-3(VI) chain	COL6A3	SL004928	COL6A3.11196.31	4.53	1.04527	0.0566068	0.0215404	2.06	1.02064	0.0251177	0.0992368
Cyclic AMP-responsive element-binding protein 3-like protein 1	CREB3L1	SL012768	CREB3L1.11198.37	-0.12	0.998758	-0.00335297	0.877142	-2.49	0.975075	-0.0375632	4.00145e-06
tRNA pseudouridine synthase A, mitochondrial	PUS1	SL019343	PUS1.11201.19	0.17	1.00165	-0.00615691	0.905513	-3.09	0.969149	-0.0544385	0.015332
T-box transcription factor TBX5	TBX5	SL019350	TBX5.11202.70	1.29	1.01289	0.0149326	0.569983	-4.35	0.95652	-0.068985	5.6727e-05
Coxsackievirus and adenovirus receptor	CXADR	SL009892	CXADR.11204.80	10.51	1.10507	0.136252	4.09942e-09	4.57	1.04569	0.0584727	0.00114793
Integrin beta-7	ITGB7	SL004571	ITGB7.11205.10	0.71	1.00714	0.00778479	0.767608	7.22	1.07219	0.0954697	5.06829e-08
Macrophage scavenger receptor types I and II	MSR1	SL004580	MSR1.11207.3	0.2	1.00198	0.00136676	0.953737	-0.2	0.997957	-0.00465206	0.644765
N-acetylglucosamine-1-phosphodiester alpha-N-acetylglucosaminidase	NAGPA	SL019369	NAGPA.11208.15	-1.8	0.981993	-0.0287436	0.063102	0.34	1.00335	0.00228631	0.856464
Tubulin-specific chaperone E	TBCE	SL019355	TBCE.11211.7	6.48	1.06481	0.0372571	0.750172	41.89	1.41892	0.329186	0.000237499
Thioredoxin domain-containing protein 5	TXNDC5	SL008805	TXNDC5.11212.7	-1.05	0.989475	-0.0184124	0.389093	0.95	1.00954	0.0111615	0.349321
DnaJ homolog subfamily B member 9	DNAJB9	SL019363	DNAJB9.11214.40	12.78	1.12777	0.161827	7.97819e-09	-6.55	0.934479	-0.109221	1.71817e-05
Cadherin-15	CDH15	SL007295	CDH15.11215.6	10.98	1.10981	0.0773897	0.408394	110.83	2.10833	0.70804	8.06959e-07
C-terminal-binding protein 1	CTBP1	SL007405	CTBP1.11217.16	0.68	1.0068	0.00682548	0.815737	9.18	1.0918	0.120646	1.27198e-09
Thiopurine S-methyltransferase	TPMT	SL019351	TPMT.11218.84	-1.12	0.988775	-0.0225934	0.468559	-1.2	0.988001	-0.0242647	0.203245
Fibroblast growth factor-binding protein 3	FGFBP3	SL012727	FGFBP3.11219.95	3.96	1.03963	0.0532505	0.000121095	4.02	1.04017	0.0548637	4.15038e-07
Uncharacterized protein C10orf105	C10orf105	SL019359	C10orf105.11220.53	0.28	1.00276	0.00278031	0.884589	1.54	1.01542	0.0208072	0.0106913
Transmembrane protein 154	TMEM154	SL018407	TMEM154.11223.1	-1.07	0.989322	-0.01862	0.379516	0.37	1.00371	-0.0022482	0.919395
Ubiquitin-protein ligase E3A	UBE3A	SL019352	UBE3A.11226.16	3.44	1.03445	0.0349745	0.457374	18.14	1.18137	0.200036	1.34061e-05
Transducin beta-like protein 2	TBL2	SL019356	TBL2.11227.31	-1.79	0.982126	-0.0466656	0.421164	3.09	1.03095	0.0216413	0.555014
Protein RIC-3	RIC3	SL018079	RIC3.11228.37	0.86	1.00861	0.00908261	0.764689	-0.93	0.990705	-0.0164316	0.194424
Serine/threonine-protein kinase/endoribonuclease IRE1	ERN1	SL007036	ERN1.11229.16	-0.52	0.994792	-0.00894416	0.594121	-1.32	0.986791	-0.0206715	0.0203282
Adrenodoxin-like protein, mitochondrial	FDX1L	SL019364	FDX1L.11231.12	-0.19	0.998087	-0.00422051	0.841233	-6.99	0.930085	-0.108359	6.64881e-11
Procollagen C-endopeptidase enhancer 1	PCOLCE	SL006539	PCOLCE.11237.49	48.34	1.48341	0.103768	0.564965	0.18	1.00177	-0.00762127	0.763756
Argininosuccinate lyase	ASL	SL011173	ASL.11241.8	1.89	1.01887	0.0205028	0.547417	12.44	1.12438	0.158879	8.16127e-10
Protein-glutamine gamma-glutamyltransferase K	TGM1	SL019353	TGM1.11242.33	0.21	1.00207	0.000469504	0.988404	1.78	1.01781	0.0233323	0.0262907
Adhesion G-protein coupled receptor F1	ADGRF1	SL019357	ADGRF1.11243.90	-0.72	0.992815	-0.0155783	0.628663	-4.72	0.952844	-0.0735276	1.18093e-06
N-acetylglutamate synthase, mitochondrial	NAGS	SL019366	NAGS.11247.20	0.91	1.00909	0.0109211	0.590017	-1.95	0.980479	-0.0305009	0.00336782
Uroporphyrinogen-III synthase	UROS	SL019345	UROS.11248.43	12.39	1.12392	0.112229	0.118187	63.31	1.63308	0.405736	0.00026841
Leucine-rich repeat and calponin homology domain-containing protein 4	LRCH4	SL018826	LRCH4.11252.30	0.17	1.00172	-0.000180065	0.995015	-2.92	0.970763	-0.0464261	0.00086841
Papilin	PAPLN	SL012393	PAPLN.11254.13	-0.15	0.998489	-0.00341742	0.862992	0.18	1.0018	0.00133439	0.88201
Dihydropteridine reductase	QDPR	SL007095	QDPR.11257.1	3.25	1.0325	0.0340568	0.414033	20.9	1.209	0.193532	0.00112166
Mucosal addressin cell adhesion molecule 1	MADCAM1	SL004569	MADCAM1.11258.41	-1.04	0.989611	-0.0200017	0.473047	-3.59	0.964135	-0.0569754	0.000203081
SUN domain-containing protein 5	SUN5	SL012729	SUN5.11260.47	0.3	1.00296	0.000843145	0.980192	7.53	1.07526	0.101105	1.15803e-10
TraB domain-containing protein	TRABD	SL019367	TRABD.11262.39	0.16	1.0016	-0.00426412	0.927276	-3.28	0.967169	-0.0526062	0.000708679
Calsequestrin-1	CASQ1	SL019372	CASQ1.11263.57	-3.61	0.963884	-0.0617625	0.0229634	-10.32	0.896781	-0.169143	3.6926e-09
Retinal dehydrogenase 1	ALDH1A1	SL005674	ALDH1A1.11265.8	7.02	1.07022	0.0760534	0.0930821	49.72	1.49718	0.401742	6.85757e-06
Coiled-coil-helix-coiled-coil-helix domain-containing protein 10, mitochondrial	CHCHD10	SL019368	CHCHD10.11270.17	0.41	1.00405	-0.00475443	0.938177	-5.78	0.942151	-0.100804	0.000432541
Glutathione S-transferase theta-2B	GSTT2B	SL013030	GSTT2B.11273.176	-0.44	0.995608	-0.00792135	0.676461	2.44	1.02437	0.0331907	0.000291103
Low-density lipoprotein receptor-related protein 1B	LRP1B	SL013872	LRP1B.11275.94	4.14	1.0414	0.053712	0.00372917	11.81	1.11806	0.113367	0.0127972
Cyclic AMP-dependent transcription factor ATF-6 alpha	ATF6	SL014732	ATF6.11277.23	-1.11	0.988902	-0.0194091	0.371543	0.4	1.00398	0.00275408	0.840281
Collagen alpha-2(XI) chain	COL11A2	SL009488	COL11A2.11278.4	-0.18	0.998225	-0.00510681	0.857033	5.14	1.05142	0.0696483	7.48186e-08
Gamma-aminobutyric acid type B receptor subunit 1	GABBR1	SL019373	GABBR1.11279.42	-0.64	0.993572	-0.0112647	0.547417	2.55	1.02553	0.0344742	0.000625302
Glutamate decarboxylase 1	GAD1	SL019348	GAD1.11280.6	0.21	1.00207	0.00152938	0.944087	-1.99	0.980092	-0.0301791	0.000164993
Growth factor receptor-bound protein 7	GRB7	SL002520	GRB7.11281.6	1.59	1.01593	0.0066567	0.927276	-6.07	0.939254	-0.10325	8.78859e-05
DDB1- and CUL4-associated factor 5	DCAF5	SL019361	DCAF5.11283.13	1.17	1.01174	0.00762587	0.885311	-6.35	0.93649	-0.104716	1.41463e-05
Leukocyte-associated immunoglobulin-like receptor 1	LAIR1	SL005432	LAIR1.11284.24	-0.08	0.999215	-0.0028722	0.903336	-1.19	0.98808	-0.0196316	0.0870407
Cytochrome b5	CYB5A	SL005251	CYB5A.11287.14	0.57	1.00574	0.00505675	0.873355	5.58	1.05582	0.068004	0.00238755
Cytosolic purine 5'-nucleotidase	NT5C2	SL019349	NT5C2.11288.26	1.36	1.01355	0.0170881	0.334584	-3.62	0.963754	-0.0621707	0.00351622
Casein kinase I isoform delta	CSNK1D	SL019354	CSNK1D.11289.31	0.16	1.00161	0.00134552	0.942388	0.61	1.00613	0.00737691	0.413987
Scavenger receptor class A member 3	SCARA3	SL007481	SCARA3.11292.13	1.59	1.01592	0.0161102	0.680165	-5.06	0.949384	-0.0804374	5.44489e-06
Leucine-rich repeat neuronal protein 1	LRRN1	SL015032	LRRN1.11293.14	-0.58	0.994223	-0.0096548	0.51559	-3.83	0.961723	-0.0580851	4.12555e-08
Neurogenic locus notch homolog protein 2	NOTCH2	SL007356	NOTCH2.11297.54	-0.83	0.991728	-0.0139079	0.414067	0.53	1.00531	0.00541442	0.638702
Sortilin	SORT1	SL008851	SORT1.11300.32	0.11	1.00106	-6.52451e-05	0.99736	-0.54	0.994633	-0.00908731	0.288725
Tenascin-R	TNR	SL008783	TNR.11302.237	0.86	1.00855	0.00790867	0.825222	-5.26	0.947401	-0.0823133	4.01574e-07
Deoxynucleoside triphosphate triphosphohydrolase SAMHD1	SAMHD1	SL008335	SAMHD1.11303.7	0.86	1.00862	0.00996841	0.664953	-2.83	0.971723	-0.043937	0.00019538
NEDD4-like E3 ubiquitin-protein ligase WWP1	WWP1	SL007655	WWP1.11307.33	4.75	1.04746	0.06059	0.00689756	20.6	1.20598	0.242366	5.96021e-09
Cyclic AMP-responsive element-binding protein 3-like protein 4	CREB3L4	SL019414	CREB3L4.11308.8	-0.6	0.994027	-0.009794	0.473708	0.9	1.00896	0.0111996	0.243239
V(D)J recombination-activating protein 1	RAG1	SL004573	RAG1.11311.79	0.57	1.0057	0.00659856	0.75395	-2.59	0.974144	-0.0398341	0.000165281
Mismatch repair endonuclease PMS2	PMS2	SL019432	PMS2.11312.40	0.93	1.00926	0.0074611	0.860817	-5.34	0.946599	-0.0849469	3.92034e-06
Protein phosphatase 1D	PPM1D	SL013714	PPM1D.11315.148	1.63	1.01631	0.0187628	0.495855	-8.19	0.918055	-0.131193	6.81717e-09
Double-strand break repair protein MRE11	MRE11A	SL013791	MRE11A.11319.106	3.17	1.03167	0.0389806	0.103892	6.37	1.06371	0.0656978	0.0461359
E3 ubiquitin-protein ligase CHFR	CHFR	SL013858	CHFR.11320.29	0.28	1.00285	-0.00346974	0.943393	-1.7	0.982984	-0.0287218	0.0478619
Peroxidasin-like protein	PXDNL	SL006952	PXDNL.11324.3	0.47	1.00466	0.00473409	0.849156	-1.86	0.981433	-0.0287347	0.00249937
Protein BTG2	BTG2	SL007329	BTG2.11325.8	4.01	1.04011	0.0362311	0.545662	-8.14	0.918606	-0.138785	4.90221e-06
Dual specificity protein kinase CLK2	CLK2	SL019430	CLK2.11327.56	4.83	1.04835	0.0172465	0.886973	-12.58	0.874223	-0.232132	6.54784e-07
U6 snRNA phosphodiesterase	USB1	SL019433	USB1.11328.9	-0.09	0.999142	-0.00300074	0.900496	1.82	1.01823	0.0245254	0.00667057
Casein kinase II subunit beta	CSNK2B	SL013806	CSNK2B.11330.15	1.59	1.01592	0.0136483	0.789401	-7.27	0.927336	-0.122699	1.19608e-05
Rho GTPase-activating protein 25	ARHGAP25	SL006485	ARHGAP25.11333.82	2.17	1.02175	0.0119491	0.877142	13.94	1.13936	0.1545	0.000218315
Fanconi anemia group F protein	FANCF	SL019434	FANCF.11336.9	-0.6	0.993967	-0.0109311	0.605838	3.04	1.03038	0.041326	4.02322e-05
Tyrosine-protein kinase BLK	BLK	SL013793	BLK.11338.49	-0.77	0.992319	-0.0124083	0.355511	-0.38	0.996197	-0.00715925	0.468618
Plexin domain-containing protein 2	PLXDC2	SL008729	PLXDC2.11342.59	-1.84	0.981649	-0.032234	0.211997	2.09	1.02092	0.026038	0.0723024
Prolyl 4-hydroxylase subunit alpha-2	P4HA2	SL012364	P4HA2.11348.132	-0.93	0.990726	-0.0163423	0.439348	-1.45	0.985514	-0.0240505	0.0553928
E3 ubiquitin-protein ligase CHIP	STUB1	SL019100	STUB1.11350.30	-0.64	0.993567	-0.0133634	0.671693	-3.96	0.960431	-0.0623727	4.65788e-05
Non-homologous end-joining factor 1	NHEJ1	SL019435	NHEJ1.11351.233	-0.37	0.996325	-0.00750685	0.762893	3.73	1.03734	0.0510054	1.49991e-06
Titin	TTN	SL006679	TTN.11352.42	-0.26	0.997371	-0.00576246	0.809785	2.21	1.02208	0.0290606	0.00996364
1-phosphatidylinositol 4,5-bisphosphate phosphodiesterase beta-1	PLCB1	SL006829	PLCB1.11354.21	-0.24	0.997623	-0.0119627	0.809872	4.13	1.04127	0.0482798	0.0383217
Eukaryotic translation initiation factor 5A-2	EIF5A2	SL008435	EIF5A2.11355.10	4.7	1.04705	0.0415962	0.522971	21.54	1.21537	0.164505	0.0194084
Protein DGCR14	DGCR14	SL019423	DGCR14.11356.19	1.26	1.01263	0.0160856	0.334504	-0.88	0.991179	-0.0157555	0.222755
Growth factor receptor-bound protein 10	GRB10	SL013823	GRB10.11358.15	0.26	1.00265	-0.0287937	0.769869	37.11	1.37115	0.368892	2.07217e-07
Ribonucleoside-diphosphate reductase large subunit	RRM1	SL009588	RRM1.11360.39	20.59	1.2059	0.165615	0.0743738	99.57	1.99574	0.498711	0.000406638
Thymidine phosphorylase	TYMP	SL000155	TYMP.11361.73	-5.02	0.949832	-0.0828165	0.00089086	-5.49	0.945137	-0.0923606	0.000197947
Aquaporin-4	AQP4	SL019418	AQP4.11363.58	1.14	1.01144	0.0126573	0.659623	-5.96	0.94037	-0.0942321	3.34265e-07
Mitofusin-1	MFN1	SL019424	MFN1.11364.18	-0.85	0.991546	-0.0136628	0.311882	-5.25	0.947549	-0.0806902	6.45022e-09
Teneurin-4	TENM4	SL009091	TENM4.11365.17	0.15	1.00153	-0.000162662	0.995015	-0.69	0.993136	-0.0130951	0.323017
Adenylate kinase 2, mitochondrial	AK2	SL008133	AK2.11368.32	0.89	1.00889	-0.0282625	0.799061	18.55	1.18548	0.161594	0.0125535
Alcohol dehydrogenase class-3	ADH5	SL008855	ADH5.11369.23	4.52	1.04524	0.0504227	0.198217	16.67	1.16668	0.185201	2.76443e-05
72 kDa inositol polyphosphate 5-phosphatase	INPP5E	SL019445	INPP5E.11370.20	2.25	1.02252	0.022049	0.608026	1.3	1.01295	0.016718	0.0930698
Probable G-protein coupled receptor 101	GPR101	SL019419	GPR101.11371.1	0.34	1.00342	0.00116372	0.972934	-5.02	0.94977	-0.0788084	1.48695e-06
Zinc finger protein 18	ZNF18	SL019425	ZNF18.11372.2	3.09	1.03093	0.0328914	0.409816	0.67	1.00675	0.00313782	0.878212
Forkhead box protein L2	FOXL2	SL019436	FOXL2.11375.49	-0.16	0.998387	-0.00394868	0.858936	-1.52	0.984838	-0.0232028	0.00318647
Alcohol dehydrogenase class 4 mu/sigma chain	ADH7	SL019442	ADH7.11377.19	-0.4	0.996017	-0.00706872	0.686232	-1.73	0.982708	-0.0262293	0.000553783
Tyrosine-protein kinase SYK	SYK	SL007234	SYK.11378.37	-0.19	0.998061	-0.0289149	0.731121	-1.62	0.983751	-0.0583347	0.179684
Biliverdin reductase A	BLVRA	SL006491	BLVRA.11382.5	11.7	1.11695	0.112112	0.0755546	52.75	1.5275	0.352783	0.000603684
Keratin, type II cytoskeletal 7	KRT7	SL001732	KRT7.11383.41	4.32	1.04325	0.0530987	0.047462	-5.36	0.946415	-0.0842259	6.88335e-07
Cyclic AMP-dependent transcription factor ATF-6 beta	ATF6B	SL019420	ATF6B.11387.3	-0.75	0.992468	-0.0143126	0.566234	3.61	1.03613	0.0476706	0.000578711
WAP four-disulfide core domain protein 2	WFDC2	SL001690	WFDC2.11388.75	1.78	1.01782	0.0182292	0.641381	-0.11	0.99885	-0.00506371	0.722335
Carbonic anhydrase-related protein	CA8	SL004870	CA8.11390.24	1.62	1.01615	0.0198853	0.337509	11.43	1.11427	0.136547	1.27736e-05
Mevalonate kinase	MVK	SL015949	MVK.11391.69	2.07	1.02073	0.0192207	0.693864	-10.61	0.893891	-0.179418	6.98541e-08
Protein-tyrosine kinase 2-beta	PTK2B	SL014068	PTK2B.11395.5	-3.58	0.964163	-0.0585053	0.00656939	-7.23	0.92773	-0.117703	7.44271e-07
Dynein intermediate chain 1, axonemal	DNAI1	SL019451	DNAI1.11396.39	0.87	1.0087	0.00371352	0.944087	-1.89	0.981147	-0.0345523	0.0774576
E3 ubiquitin-protein ligase RNF146	RNF146	SL019468	RNF146.11401.181	-0.36	0.996386	-0.00672496	0.734034	-0.97	0.990255	-0.0149471	0.0227383
Histone-lysine N-methyltransferase 2C	KMT2C	SL019475	KMT2C.11402.17	-0.05	0.999543	-0.00493553	0.891102	-4.14	0.958607	-0.0653043	3.23614e-05
Caspase recruitment domain-containing protein 9	CARD9	SL007659	CARD9.11405.150	0.77	1.00769	-0.00142758	0.983992	-9.71	0.902875	-0.160189	2.48854e-08
Isobutyryl-CoA dehydrogenase, mitochondrial	ACAD8	SL019452	ACAD8.11406.82	0.21	1.00215	0.00204519	0.912936	0.49	1.00494	0.00628982	0.352593
Phospholipid scramblase 3	PLSCR3	SL015269	PLSCR3.11407.57	0.43	1.0043	0.00423307	0.863857	-3.9	0.960951	-0.0591545	1.339e-08
F-box/LRR-repeat protein 4	FBXL4	SL018669	FBXL4.11416.23	-0.44	0.995568	-0.0150861	0.756366	-0.39	0.996095	-0.0169341	0.506027
EH domain-containing protein 4	EHD4	SL008304	EHD4.11421.10	1.37	1.01366	0.00972849	0.862552	-3.59	0.964103	-0.0667339	0.0137536
Homeobox protein DLX-3	DLX3	SL019446	DLX3.11422.2	0.06	1.00061	-0.000524562	0.98112	1.13	1.01132	0.0152038	0.0394839
Fumarylacetoacetase	FAH	SL008049	FAH.11424.4	-0.76	0.992408	-0.0144699	0.565297	9.81	1.09808	0.129528	4.7738e-11
RUN and FYVE domain-containing protein 1	RUFY1	SL019064	RUFY1.11425.31	2.84	1.0284	0.0260042	0.631085	-18.38	0.81619	-0.31583	2.23789e-13
PDZ and LIM domain protein 1	PDLIM1	SL006955	PDLIM1.11428.31	-2.94	0.970551	-0.0814531	0.250927	1.47	1.01471	-0.0188263	0.706242
Heterogeneous nuclear ribonucleoproteins C1/C2	HNRNPC	SL004923	HNRNPC.11429.80	0.57	1.00565	0.00164754	0.972696	-3.93	0.960732	-0.0629417	0.000171112
E3 ubiquitin-protein ligase DTX1	DTX1	SL007518	DTX1.11430.49	1.37	1.01371	0.0110495	0.825312	15.93	1.15926	0.199787	9.47e-11
Polyglutamine-binding protein 1	PQBP1	SL019453	PQBP1.11432.11	-0.15	0.99848	-0.0165906	0.803842	-1.07	0.989306	-0.0304751	0.318328
Tectonic-2	TCTN2	SL019456	TCTN2.11433.11	1.85	1.01846	0.0216365	0.409816	-5.87	0.941322	-0.091921	5.18187e-08
Alpha-internexin	INA	SL008211	INA.11436.6	0.76	1.00762	0.00962805	0.524474	2.9	1.02903	0.0397927	1.46353e-05
DnaJ homolog subfamily B member 2	DNAJB2	SL019476	DNAJB2.11438.6	3.52	1.03521	0.041079	0.18377	10.17	1.10171	0.112579	0.00168547
Rhophilin-2	RHPN2	SL019482	RHPN2.11439.88	0.83	1.00833	0.00480646	0.921358	-4.99	0.950098	-0.0798152	1.33515e-05
Suppressor of cytokine signaling 3	SOCS3	SL004268	SOCS3.11440.58	-1.1	0.989046	-0.0189724	0.357505	4.25	1.0425	0.0561335	0.000127379
Glycogen phosphorylase, liver form	PYGL	SL007082	PYGL.11441.11	-1.82	0.981766	-0.0349522	0.281809	5.03	1.05034	0.0594223	0.0148436
Delta and Notch-like epidermal growth factor-related receptor	DNER	SL008968	DNER.11442.1	0.19	1.0019	0.00151124	0.942388	0.78	1.00785	0.00971667	0.295112
DNA-directed RNA polymerase III subunit RPC6	POLR3F	SL019460	POLR3F.11444.49	0.39	1.00391	0.00432863	0.825222	1.99	1.01992	0.0272396	0.000764395
Eukaryotic translation initiation factor 3 subunit G	EIF3G	SL012996	EIF3G.11454.87	6.63	1.06635	0.0704493	0.15126	32.4	1.32402	0.323739	8.12878e-07
Melanoma-associated antigen B10	MAGEB10	SL019448	MAGEB10.11456.2	0.55	1.00553	-0.032711	0.769173	-8.57	0.914295	-0.169875	0.00102363
UDP-glucose 4-epimerase	GALE	SL014942	GALE.11457.53	0.34	1.00339	-0.0155172	0.849308	-10.04	0.899639	-0.170451	4.41106e-07
Poly(rC)-binding protein 1	PCBP1	SL016460	PCBP1.11458.30	8.13	1.08133	0.0736194	0.283491	48.45	1.48452	0.441448	1.05838e-07
RNA polymerase II elongation factor ELL	ELL	SL007290	ELL.11459.81	0.77	1.00767	0.00429975	0.927276	-1.38	0.986166	-0.0259068	0.140035
RNA binding protein fox-1 homolog 2	RBFOX2	SL011160	RBFOX2.11462.8	1.12	1.01121	0.0140341	0.426433	4.44	1.04439	0.0609761	6.04753e-09
Transcription factor RelB	RELB	SL013813	RELB.11464.9	2.28	1.02282	0.0218825	0.637692	-6.29	0.93705	-0.102493	4.12967e-06
Probable G-protein coupled receptor 135	GPR135	SL019454	GPR135.11465.4	1.03	1.01028	0.00989278	0.789401	-6.4	0.935955	-0.0997334	2.49458e-09
Probable RNA-binding protein 19	RBM19	SL019467	RBM19.11468.15	-0.16	0.998416	-0.00540923	0.860817	0.57	1.0057	-0.000278965	0.991345
Vacuolar protein sorting-associated protein 4A	VPS4A	SL009023	VPS4A.11476.43	5.21	1.05206	0.0552147	0.222879	26.16	1.26161	0.254604	3.58027e-05
Aldehyde dehydrogenase, dimeric NADP-preferring	ALDH3A1	SL006130	ALDH3A1.11480.1	-1.03	0.989743	-0.0180896	0.41264	3.7	1.03699	0.0437274	0.0309312
Hepatitis A virus cellular receptor 2	HAVCR2	SL007547	HAVCR2.11481.25	0.1	1.00099	-0.00812753	0.877142	10.69	1.10689	0.133556	1.02279e-06
Zinc finger protein 174	ZNF174	SL019479	ZNF174.11486.26	-1.98	0.980216	-0.0321427	0.0722404	-1.06	0.989376	-0.0201435	0.212923
Ubiquitin-like protein 4A	UBL4A	SL019457	UBL4A.11490.42	0.89	1.00889	0.000570709	0.995015	18.63	1.18631	0.18659	0.000349193
Dynein light chain 2, cytoplasmic	DYNLL2	SL019474	DYNLL2.11493.169	7.82	1.07817	0.0675887	0.35353	39.64	1.39644	0.307212	0.00039598
RNA polymerase II elongation factor ELL2	ELL2	SL019480	ELL2.11494.4	0.62	1.0062	0.00794445	0.543984	-3.9	0.960959	-0.0591942	1.94602e-08
Apolipoprotein L1	APOL1	SL005699	APOL1.11510.31	0.95	1.00949	-0.0281967	0.773009	-6.7	0.933001	-0.117466	0.000149869
ADP-ribosyl cyclase/cyclic ADP-ribose hydrolase 1	CD38	SL002722	CD38.11513.92	0.54	1.00537	0.00360849	0.921358	-2.98	0.970174	-0.0469456	0.000421972
CD59 glycoprotein	CD59	SL004557	CD59.11514.196	0.39	1.0039	-0.00406468	0.943527	1.58	1.01581	0.0158631	0.421708
Fatty acid-binding protein, liver	FABP1	SL006131	FABP1.11516.7	-1.57	0.984276	-0.0268905	0.21202	-0.18	0.998176	-0.00604122	0.671313
Porphobilinogen deaminase	HMBS	SL010978	HMBS.11530.37	15.39	1.15394	0.12757	0.141842	72.99	1.72992	0.459382	0.000116432
V-type immunoglobulin domain-containing suppressor of T-cell activation	C10orf54	SL017424	C10orf54.11531.24	0.79	1.00794	0.0059443	0.888372	1.2	1.01199	0.0131831	0.394336
Leucine-rich repeat, immunoglobulin-like domain and transmembrane domain-containing protein 3	LRIT3	SL019063	LRIT3.11534.6	-0.05	0.999507	-0.00255216	0.918142	-1.3	0.986962	-0.0208091	0.0370847
Histone H2A deubiquitinase MYSM1	MYSM1	SL019540	MYSM1.11536.9	0.43	1.00429	0.00405262	0.873745	-4.61	0.953864	-0.0699723	4.08965e-10
Transferrin receptor protein 2	TFR2	SL008830	TFR2.11537.12	0.15	1.00154	-0.000640261	0.985209	-4.72	0.952785	-0.0730835	2.66918e-07
Malonyl-CoA decarboxylase, mitochondrial	MLYCD	SL019512	MLYCD.11538.216	-0.04	0.999576	-0.00151057	0.930707	0.67	1.00675	0.00866345	0.254161
ATP synthase subunit f, mitochondrial	ATP5J2	SL008136	ATP5J2.11539.4	2.56	1.02559	0.0250985	0.59228	-11.53	0.884739	-0.198616	9.28044e-08
Forkhead box protein O3	FOXO3	SL012328	FOXO3.11540.37	3.92	1.03923	0.0463561	0.113841	14	1.13999	0.122735	0.0226934
Transmembrane protein 230	TMEM230	SL019529	TMEM230.11542.11	-0.13	0.998745	-0.00397072	0.877142	-1.08	0.98916	-0.0184923	0.128897
PHD finger protein 3	PHF3	SL010933	PHF3.11544.39	1.11	1.01113	0.0142774	0.347113	5.54	1.05542	0.0748941	2.76118e-08
Cytoglobin	CYGB	SL007558	CYGB.11546.7	0.23	1.00234	0.00167371	0.943527	1.49	1.01493	0.0200172	0.017722
M-phase inducer phosphatase 1	CDC25A	SL007184	CDC25A.11548.84	-4.79	0.952084	-0.100259	0.0771144	-0.99	0.990146	-0.247934	0.0242927
Insulin gene enhancer protein ISL-1	ISL1	SL007314	ISL1.11549.6	0.02	1.00021	-0.0029247	0.92889	0.88	1.00879	0.00964579	0.463052
SWI/SNF-related matrix-associated actin-dependent regulator of chromatin subfamily E member 1-related	HMG20B	SL019534	HMG20B.11551.16	0.39	1.00393	0.00388954	0.867137	1.2	1.01205	0.0151762	0.150376
ADP-ribosylation factor GTPase-activating protein 1	ARFGAP1	SL015077	ARFGAP1.11556.19	0.4	1.00398	0.00074709	0.986511	-6.45	0.935464	-0.103488	7.24751e-07
E3 ubiquitin-protein ligase SMURF1	SMURF1	SL007679	SMURF1.11557.3	1.92	1.01915	0.0246852	0.138629	9.22	1.0922	0.104538	0.00127219
Nuclear factor of activated T-cells, cytoplasmic 4	NFATC4	SL007428	NFATC4.11560.76	0.78	1.00777	0.00866418	0.732303	0.3	1.00303	0.00141528	0.918406
DNA polymerase epsilon subunit 2	POLE2	SL014854	POLE2.11562.9	-0.15	0.998497	-0.00482128	0.867565	0.16	1.00155	0.000684892	0.946088
Synaptotagmin-like protein 4	SYTL4	SL016500	SYTL4.11563.51	2.14	1.02137	0.0257361	0.28525	-4.16	0.958447	-0.0662963	7.73471e-05
Zinc finger protein 23	ZNF23	SL019525	ZNF23.11565.58	0.92	1.00924	0.00963782	0.760295	-4.2	0.958021	-0.0653759	5.15897e-06
Zinc finger protein 10	ZNF10	SL019535	ZNF10.11567.23	0.43	1.0043	0.000675121	0.988881	-1.18	0.988198	-0.0244744	0.226255
Peptidyl-prolyl cis-trans isomerase FKBP1B	FKBP1B	SL007323	FKBP1B.11568.2	-2.21	0.977879	-0.0387669	0.170759	-4.87	0.951298	-0.0791061	0.000117437
B-cell receptor-associated protein 29	BCAP29	SL019514	BCAP29.11570.94	0.04	1.00039	-0.00484083	0.906229	-6.11	0.938853	-0.0969865	3.96098e-07
NKG2-E type II integral membrane protein	KLRC3	SL018232	KLRC3.11571.75	-0.12	0.998755	-0.00473413	0.877142	-8.3	0.917002	-0.132011	1.1247e-09
Dynamin-2	DNM2	SL010968	DNM2.11572.4	3.46	1.03462	0.0151367	0.880467	30.78	1.30782	0.265385	0.00039598
DnaJ homolog subfamily A member 2	DNAJA2	SL007975	DNAJA2.11582.63	1.51	1.01513	0.0181008	0.429884	7.55	1.07546	0.0940502	6.97237e-05
MAX gene-associated protein	MGA	SL019521	MGA.11587.5	1.08	1.01084	0.013049	0.531034	-4.52	0.954814	-0.0715075	1.73288e-05
Probable RNA-binding protein 23	RBM23	SL019537	RBM23.11590.5	2.28	1.02282	0.0298583	0.056969	3.77	1.0377	0.0497267	0.000336005
Protein regulator of cytokinesis 1	PRC1	SL007011	PRC1.11591.43	0.37	1.00369	0.00403352	0.836683	0.47	1.00469	0.00583119	0.419028
ELAV-like protein 1	ELAVL1	SL011997	ELAVL1.11592.1	0.27	1.00273	0.000441668	0.99082	-3.98	0.960241	-0.0615407	3.36104e-06
C-X-C motif chemokine 9	CXCL9	SL003188	CXCL9.11593.21	0.26	1.0026	0.00214938	0.926575	1.92	1.01925	0.0259787	0.00380246
Zinc finger protein 75D	ZNF75D	SL019527	ZNF75D.11596.47	-0.02	0.999752	-0.00268712	0.921358	1.05	1.01054	0.0128844	0.251438
ATP-dependent RNA helicase DHX8	DHX8	SL019516	DHX8.11601.26	1.34	1.01337	0.0172009	0.264673	1.8	1.01801	0.0227123	0.0714781
DnaJ homolog subfamily B member 6	DNAJB6	SL019538	DNAJB6.11606.22	2.32	1.02318	0.0277602	0.263441	13.05	1.13054	0.154045	7.51359e-06
Bromodomain-containing protein 1	BRD1	SL016389	BRD1.11607.15	-0.22	0.997763	-0.00526859	0.830715	2.39	1.02392	0.0318381	0.00383093
Microtubule-associated proteins 1A/1B light chain 3B	MAP1LC3B	SL019511	MAP1LC3B.11608.5	2.2	1.022	0.00957738	0.906973	15.75	1.15751	0.100979	0.213622
Enhancer of rudimentary homolog	ERH	SL013071	ERH.11614.29	5.19	1.05186	0.0632149	0.0260722	22.03	1.22029	0.265985	7.42663e-12
Dual adapter for phosphotyrosine and 3-phosphotyrosine and 3-phosphoinositide	DAPP1	SL016537	DAPP1.11615.16	3.78	1.03778	-0.109666	0.534598	33.42	1.33419	0.141849	0.227065
Heat shock factor protein 1	HSF1	SL013812	HSF1.11616.9	2.38	1.02384	0.0303927	0.103616	10.44	1.10436	0.122691	0.00011534
Integrin alpha-L	ITGAL	SL004121	ITGAL.11617.1	0.52	1.0052	0.00484505	0.867029	-0.57	0.994325	-0.0110933	0.379776
Ubiquitin-conjugating enzyme E2 variant 1	UBE2V1	SL008563	UBE2V1.11626.7	11.63	1.11632	0.111169	0.0861988	45.6	1.45605	0.309364	0.00150336
Activator of 90 kDa heat shock protein ATPase homolog 1	AHSA1	SL013002	AHSA1.11633.89	4.04	1.04035	0.0390333	0.461014	1.7	1.01698	-0.00191909	0.963226
Regulator of G-protein signaling 10	RGS10	SL016376	RGS10.11634.32	3.81	1.03813	-0.0157698	0.918646	39.47	1.39467	0.286887	0.00310256
Transgelin-2	TAGLN2	SL004811	TAGLN2.11636.33	-1.52	0.984836	-0.0459362	0.485583	-7.32	0.926813	-0.12977	0.000130397
Beta-1,3-galactosyltransferase 2	B3GALT2	SL019577	B3GALT2.11638.42	1.1	1.01095	0.0124355	0.628663	-6.89	0.931143	-0.108074	3.72309e-09
E3 ubiquitin-protein ligase DTX3L	DTX3L	SL019554	DTX3L.11643.73	-0.6	0.994022	-0.0114521	0.645729	0.81	1.00814	0.00821965	0.56742
Prolyl 4-hydroxylase subunit alpha-1	P4HA1	SL012417	P4HA1.11645.9	-1.67	0.983261	-0.0257011	0.0135453	-0.72	0.992807	-0.0122068	0.219919
Carbohydrate sulfotransferase 9	CHST9	SL005434	CHST9.11646.4	0.46	1.0046	0.00158845	0.971419	0.88	1.0088	0.00906232	0.524242
Stromal membrane-associated protein 1	SMAP1	SL019547	SMAP1.11649.3	0.35	1.00352	-0.0269397	0.788951	10.75	1.10747	0.0979313	0.0563758
Sodium- and chloride-dependent glycine transporter 1	SLC6A9	SL019569	SLC6A9.11653.69	-1.34	0.986594	-0.0228409	0.257615	-1.71	0.982933	-0.0282334	0.0347473
Neurensin-1	NRSN1	SL019578	NRSN1.11654.77	-0.27	0.997327	-0.0216738	0.772742	-0.56	0.994432	-0.0255096	0.474715
Ena/VASP-like protein	EVL	SL007751	EVL.11656.110	3.35	1.03348	0.0230918	0.776043	-7.69	0.923082	-0.135703	4.75958e-05
Suppressor of cytokine signaling 7	SOCS7	SL006979	SOCS7.11657.86	0.17	1.0017	0.000768524	0.972934	2.09	1.02089	0.0284571	0.000883588
Clathrin interactor 1	CLINT1	SL011224	CLINT1.11659.31	1.4	1.01402	-0.0185145	0.87374	18.93	1.18932	0.187878	0.000918046
NACHT, LRR and PYD domains-containing protein 1	NLRP1	SL019570	NLRP1.11661.11	-1.1	0.989028	-0.0175024	0.195426	0.97	1.00969	0.0122985	0.190487
Regulator of G-protein signaling 8	RGS8	SL019551	RGS8.11666.72	3.07	1.03065	0.00619838	0.958087	-9.43	0.90569	-0.174423	2.60364e-05
Tensin-2	TNS2	SL019556	TNS2.11667.29	0.72	1.00717	0.0083094	0.704558	3.19	1.03187	0.0432184	5.0657e-05
Solute carrier organic anion transporter family member 5A1	SLCO5A1	SL019571	SLCO5A1.11669.39	0.12	1.00117	0.000653002	0.972696	-1.82	0.981782	-0.0275087	0.000179472
Peregrin	BRPF1	SL019544	BRPF1.11671.19	2.15	1.0215	0.0229812	0.526771	-5.52	0.944805	-0.091862	8.78859e-05
Kinesin-like protein KIF16B	KIF16B	SL019549	KIF16B.11672.17	2.33	1.02329	0.0205203	0.709359	-0.59	0.994114	-0.0234634	0.41816
Probable palmitoyltransferase ZDHHC14	ZDHHC14	SL019579	ZDHHC14.11677.17	-0.22	0.997769	-0.0070452	0.832578	-2.38	0.976239	-0.0379771	0.00414148
Gap junction delta-2 protein	GJD2	SL019586	GJD2.11678.105	0.84	1.00838	0.00997375	0.629484	-5.86	0.941427	-0.0902659	8.3244e-10
Thioredoxin-interacting protein	TXNIP	SL015231	TXNIP.11682.7	2.98	1.0298	0.0177541	0.832862	-16.98	0.830236	-0.298537	7.13747e-11
ADP-ribosylation factor-binding protein GGA3	GGA3	SL019567	GGA3.11683.19	1.13	1.01133	-0.00521241	0.954978	15.14	1.15136	0.155233	0.00168155
Anaphase-promoting complex subunit 7	ANAPC7	SL019558	ANAPC7.11690.47	0.4	1.00405	0.00447789	0.821713	1.47	1.0147	0.0198549	0.012281
SHC-transforming protein 4	SHC4	SL019573	SHC4.11692.21	0.23	1.00233	-0.00355878	0.942388	0.74	1.00744	0.00385371	0.848897
Cellular retinoic acid-binding protein 2	CRABP2	SL008838	CRABP2.11696.7	8.14	1.08141	0.100059	0.00076421	10.03	1.10027	0.132888	4.46482e-12
Protein tyrosine phosphatase type IVA 2	PTP4A2	SL014919	PTP4A2.11699.16	-1.13	0.988657	-0.0287864	0.533699	1.02	1.01022	0.00194301	0.946787
Lipocalin-1	LCN1	SL007868	LCN1.11708.2	1.1	1.01095	0.00521063	0.921358	-1.16	0.988446	-0.0203466	0.138397
Carnitine O-palmitoyltransferase 1, muscle isoform	CPT1B	SL015112	CPT1B.11709.29	-0.66	0.993445	-0.019532	0.684984	-5.87	0.941271	-0.0977698	4.97346e-05
POU domain, class 2, transcription factor 1	POU2F1	SL019568	POU2F1.11715.1	-1.33	0.986673	-0.0231649	0.289421	0.64	1.00642	0.00536701	0.725095
Leucine-rich repeat, immunoglobulin-like domain and transmembrane domain-containing protein 2	LRIT2	SL019575	LRIT2.11716.28	-1.13	0.98866	-0.018628	0.249938	-0.12	0.998827	-0.00906136	0.692747
Tyrosine-protein kinase JAK2	JAK2	SL007025	JAK2.11816.84	-2.09	0.979097	-0.0634562	0.371543	6.47	1.0647	0.0435101	0.404806
Peroxisome proliferator-activated receptor gamma coactivator 1-alpha	PPARGC1A	SL013877	PPARGC1A.11825.27	1.02	1.01025	0.0121855	0.580613	-7.06	0.929417	-0.111028	4.3078e-09
Nuclear receptor ROR-gamma	RORC	SL019486	RORC.11827.7	-3.21	0.967873	-0.0582956	0.0761848	-20.45	0.795535	-0.356521	5.75415e-14
Tumor necrosis factor receptor superfamily member 18	TNFRSF18	SL004859	TNFRSF18.11837.7	-0.32	0.996833	-0.00660579	0.779739	0.02	1.00023	-0.00149895	0.890018
Piezo-type mechanosensitive ion channel component 1	PIEZO1	SL010815	PIEZO1.11838.130	-0.54	0.994642	-0.00944005	0.605838	-1.2	0.988034	-0.018908	0.0355419
Protocadherin gamma-B1	PCDHGB1	SL019027	PCDHGB1.11872.9	-2.14	0.978623	-0.0410414	0.234706	-1.85	0.981522	-0.0335826	0.0775779
Homeobox protein DLX-4	DLX4	SL019039	DLX4.11910.27	1.89	1.01889	0.0156901	0.789401	18.29	1.18285	0.199176	2.34504e-05
Leucine-rich repeat-containing protein 4B	LRRC4B	SL019048	LRRC4B.11911.13	0.37	1.00366	0.00371058	0.867562	1.29	1.01287	0.016779	0.0776566
Integrator complex subunit 3	INTS3	SL015014	INTS3.11934.9	0.55	1.00547	0.00608081	0.785494	-0.28	0.997181	-0.00537169	0.542131
Immunoglobulin superfamily DCC subclass member 3	IGDCC3	SL018084	IGDCC3.11952.1	0.36	1.00356	0.00405071	0.820423	1.67	1.01674	0.0230954	0.000681175
Rho GTPase-activating protein 1	ARHGAP1	SL008179	ARHGAP1.11955.1	-0.35	0.996476	-0.0108915	0.791	-10	0.900029	-0.158975	6.19377e-12
Cellular retinoic acid-binding protein 1	CRABP1	SL013765	CRABP1.11967.23	2.31	1.02305	0.00931636	0.915257	-5.55	0.944547	-0.101968	0.00148249
Protein S100-A2	S100A2	SL004807	S100A2.11969.5	0.51	1.00506	0.00393404	0.9022	-0.19	0.998114	-0.00446072	0.657771
Receptor-type tyrosine-protein phosphatase H	PTPRH	SL015251	PTPRH.11988.24	-0.37	0.996332	-0.00912007	0.779401	-9.67	0.903257	-0.151416	2.25079e-14
ER membrane protein complex subunit 1	EMC1	SL019200	EMC1.11989.35	0.18	1.00184	0.00120948	0.958857	1.78	1.01784	0.0234731	0.0223276
Tight junction protein ZO-1	TJP1	SL006520	TJP1.12001.7	-0.53	0.994659	-0.0211144	0.711033	-8.47	0.915251	-0.139897	2.26283e-07
6-pyruvoyl tetrahydrobiopterin synthase	PTS	SL019226	PTS.12014.19	0.98	1.00976	0.0109317	0.681462	-1.39	0.986133	-0.0264469	0.176226
E3 ubiquitin-protein ligase CBL	CBL	SL013756	CBL.12016.60	0.21	1.00209	-0.0116993	0.867029	15.12	1.1512	0.169352	7.08999e-05
Thiamin pyrophosphokinase 1	TPK1	SL019230	TPK1.12018.84	0.47	1.00474	0.00568366	0.746194	-2.05	0.979493	-0.0332867	0.0114368
Bisphosphoglycerate mutase	BPGM	SL010883	BPGM.12020.39	13.45	1.13449	0.125769	0.0687827	65.88	1.65882	0.393622	0.000677253
Mothers against decapentaplegic homolog 4	SMAD4	SL000132	SMAD4.12022.12	2.31	1.02309	0.0300203	0.0706486	14.28	1.14278	0.177149	8.68199e-09
Desmin	DES	SL004900	DES.12030.82	4.75	1.0475	0.0202233	0.863857	-10.61	0.893858	-0.201785	1.74506e-05
Mitotic checkpoint serine/threonine-protein kinase BUB1	BUB1	SL007012	BUB1.12033.3	-0.14	0.998636	-0.00650903	0.862552	-0.52	0.994763	-0.0129314	0.468165
Heat shock 70 kDa protein 1-like	HSPA1L	SL013773	HSPA1L.12041.33	4.93	1.04929	0.0407027	0.566497	-6.16	0.938435	-0.113765	0.000835374
TAR DNA-binding protein 43	TARDBP	SL011216	TARDBP.12046.51	-0.07	0.999275	-0.00623779	0.877142	-4.43	0.955662	-0.0714496	8.79777e-05
Ribosomal protein S6 kinase alpha-1	RPS6KA1	SL013834	RPS6KA1.12329.21	-0.69	0.993075	-0.0156733	0.654242	-13.23	0.867676	-0.214477	6.58672e-14
Eukaryotic elongation factor 2 kinase	EEF2K	SL019680	EEF2K.12332.7	-0.56	0.994402	-0.0255327	0.682751	-1.13	0.98873	-0.0469746	0.266781
Ribose-5-phosphate isomerase	RPIA	SL010958	RPIA.12333.87	2.76	1.02757	0.0310815	0.334504	13.35	1.13352	0.112461	0.0397185
Serine hydroxymethyltransferase, cytosolic	SHMT1	SL004695	SHMT1.12334.25	-0.87	0.991281	-0.0191725	0.592948	22.09	1.22086	0.266246	9.01258e-12
Pikachurin	EGFLAM	SL019671	EGFLAM.12338.27	-0.1	0.999024	-0.00501731	0.88001	0.93	1.0093	0.00916084	0.559698
Alanine--tRNA ligase, cytoplasmic	AARS	SL011196	AARS.12340.17	4.38	1.04382	0.039658	0.521317	24.33	1.24335	0.21643	0.00106178
Dual specificity protein phosphatase 6	DUSP6	SL007465	DUSP6.12341.8	0.41	1.00413	0.00211183	0.955459	-9.1	0.909022	-0.160222	0.000141308
Arf-GAP with coiled-coil, ANK repeat and PH domain-containing protein 2	ACAP2	SL011226	ACAP2.12343.14	-0.12	0.998834	-0.00336865	0.883644	0.35	1.00354	0.00250354	0.842289
Anaphase-promoting complex subunit 10	ANAPC10	SL019703	ANAPC10.12345.4	0.23	1.0023	0.00260965	0.860794	0.93	1.00931	0.0118336	0.194573
Cerebral cavernous malformations 2 protein	CCM2	SL019675	CCM2.12347.29	0.45	1.00452	-0.0147211	0.855559	-10.75	0.892463	-0.185584	3.33922e-07
Serine--tRNA ligase, mitochondrial	SARS2	SL019681	SARS2.12348.46	-0.47	0.995257	-0.00993478	0.731077	1.72	1.01721	0.0203412	0.183509
Protein C-ets-2	ETS2	SL018899	ETS2.12350.86	3.68	1.03676	0.0497696	7.90293e-05	5.75	1.05753	0.0773198	8.98562e-08
Arrestin domain-containing protein 3	ARRDC3	SL019698	ARRDC3.12352.70	-0.85	0.991461	-0.0149901	0.461014	-4.53	0.954687	-0.0709346	3.81032e-06
Ribosome-recycling factor, mitochondrial	MRRF	SL019676	MRRF.12355.223	1.22	1.01219	0.0126407	0.717953	-8.03	0.919738	-0.128117	6.14244e-09
Sorcin	SRI	SL005002	SRI.12356.65	2.17	1.02173	0.0189081	0.735793	15.44	1.15437	0.13236	0.021681
Synaptosomal-associated protein 29	SNAP29	SL016390	SNAP29.12357.41	0.21	1.00214	-0.000573081	0.98829	-4.57	0.954283	-0.0701897	5.46988e-08
Immunoglobulin-binding protein 1	IGBP1	SL007325	IGBP1.12358.6	10.15	1.10148	0.0850876	0.278703	44.75	1.44748	0.300145	0.00205537
Ras-related protein R-Ras2	RRAS2	SL008513	RRAS2.12361.102	0.68	1.00676	0.00827784	0.633089	1.79	1.0179	0.0239711	0.00953926
Tribbles homolog 2	TRIB2	SL015111	TRIB2.12363.70	-0.27	0.997272	-0.00785532	0.820687	-3.97	0.960322	-0.0632954	0.000152195
RuvB-like 1	RUVBL1	SL009453	RUVBL1.12365.108	0.9	1.00897	0.0104688	0.641715	-4.7	0.952981	-0.0718818	7.14487e-09
Gamma-crystallin D	CRYGD	SL008832	CRYGD.12366.16	-0.26	0.997423	-0.00537554	0.807033	-2.77	0.972289	-0.0423513	3.12984e-05
Macoilin	TMEM57	SL019694	TMEM57.12367.52	-1.04	0.989637	-0.0179494	0.389093	2.12	1.02125	0.0279272	0.0137219
Histone acetyltransferase KAT2B	KAT2B	SL013848	KAT2B.12368.18	0.14	1.00141	-0.00126932	0.971885	6.55	1.06555	0.088181	3.38959e-09
Apolipoprotein F	APOF	SL006348	APOF.12370.30	-2.27	0.977311	-0.039154	0.116055	5.95	1.05948	0.0757959	0.000212849
Transformer-2 protein homolog beta	TRA2B	SL014875	TRA2B.12373.73	2.72	1.02721	0.0307552	0.353098	-2.82	0.971821	-0.0572006	0.0469836
Platelet-activating factor acetylhydrolase IB subunit gamma	PAFAH1B3	SL019686	PAFAH1B3.12374.8	18.3	1.18304	0.14235	0.138253	96.83	1.96827	0.476262	0.000605901
Cyclin-dependent kinase 4 inhibitor D	CDKN2D	SL003762	CDKN2D.12376.85	-1.87	0.981314	-0.0491866	0.413856	-1.54	0.984586	-0.0491909	0.199308
Tapasin	TAPBP	SL012578	TAPBP.12378.71	-1.82	0.98181	-0.0280173	0.0116909	6.28	1.06284	0.0842201	3.61215e-08
Carbonyl reductase [NADPH] 1	CBR1	SL008046	CBR1.12381.26	2.29	1.02286	0.0269507	0.322785	-1.53	0.984657	-0.0284083	0.109281
Probable ATP-dependent RNA helicase DDX58	DDX58	SL019687	DDX58.12382.2	0.59	1.00594	0.00389116	0.921358	-2.09	0.979059	-0.0377594	0.0521178
COP9 signalosome complex subunit 7b	COPS7B	SL019700	COPS7B.12384.92	-3.32	0.966813	-0.056088	0.0258084	-6.07	0.939343	-0.102413	7.77198e-05
Calpain-3	CAPN3	SL006471	CAPN3.12385.4	-1.24	0.987612	-0.0192822	0.0875757	-7.85	0.921521	-0.121784	1.94179e-12
Aminopeptidase B	RNPEP	SL012837	RNPEP.12386.11	-1.83	0.981703	-0.0390455	0.331545	-16.99	0.830127	-0.285953	8.4539e-14
PDZ and LIM domain protein 4	PDLIM4	SL013045	PDLIM4.12387.7	5.13	1.05125	0.0534626	0.256474	39.21	1.39213	0.449302	2.88635e-17
Origin recognition complex subunit 6	ORC6L	SL007790	ORC6L.12389.4	0.46	1.00457	0.00447168	0.862992	-4.17	0.958295	-0.0649843	5.3375e-06
ADP-ribosylation factor-like protein 1	ARL1	SL019701	ARL1.12392.30	-1.34	0.986558	-0.0256216	0.379971	-2.2	0.977985	-0.0389972	0.0400696
Transmembrane protein C16orf54	C16orf54	SL006601	C16orf54.12394.53	-0.82	0.99182	-0.0133287	0.353098	0.15	1.00154	0.000692925	0.945548
Aspartate--tRNA ligase, mitochondrial	DARS2	SL019677	DARS2.12395.86	2.89	1.02891	-0.0569829	0.732303	26.76	1.26759	0.175893	0.0574112
3-hydroxyisobutyryl-CoA hydrolase, mitochondrial	HIBCH	SL006368	HIBCH.12396.19	0.79	1.00786	-0.0194985	0.849507	5.91	1.05908	0.047503	0.294755
Paired box protein Pax-4	PAX4	SL019692	PAX4.12398.15	0.07	1.00069	-0.00033766	0.988841	2.63	1.02626	0.0353953	0.000604562
Coiled-coil domain-containing protein 50	CCDC50	SL013198	CCDC50.12399.194	6.54	1.0654	0.0861207	3.18848e-06	2.08	1.02082	0.0243761	0.145019
Ubiquitin-conjugating enzyme E2 T	UBE2T	SL015259	UBE2T.12400.25	2.11	1.02113	0.0259312	0.251819	-7.01	0.929948	-0.112187	1.49295e-07
AMSH-like protease	STAMBPL1	SL019706	STAMBPL1.12401.3	0.73	1.00732	0.00713382	0.820687	-1.08	0.989241	-0.0181719	0.124038
Ras-related protein Rab-39B	RAB39B	SL019678	RAB39B.12403.30	0.81	1.00808	0.00772503	0.819077	-3.91	0.960878	-0.0613106	2.25073e-05
GTP-binding protein Di-Ras3	DIRAS3	SL000635	DIRAS3.12406.119	-0.67	0.993264	-0.0110703	0.43748	1.21	1.01209	0.015992	0.0569864
Ras-related protein Rab-22A	RAB22A	SL015330	RAB22A.12408.333	0.05	1.00051	-0.00458081	0.916854	-3.92	0.960833	-0.0656833	0.00117375
Ras-related protein Rab-7b	RAB7B	SL019707	RAB7B.12409.90	-1.25	0.987489	-0.0193899	0.0731271	1.26	1.01264	0.0166484	0.0582922
Protein max	MAX	SL019679	MAX.12411.60	-0.8	0.991998	-0.0265741	0.655262	7.02	1.07017	0.0790053	0.0151822
Endothelial differentiation-related factor 1	EDF1	SL011710	EDF1.12415.122	1.78	1.01781	0.0168749	0.710996	-6.13	0.938721	-0.0993843	4.29627e-06
EKC/KEOPS complex subunit TPRKB	TPRKB	SL019708	TPRKB.12417.46	0.04	1.00041	-0.00685556	0.884589	-9.06	0.909413	-0.142561	4.50297e-12
Glycerol-3-phosphate dehydrogenase 1-like protein	GPD1L	SL019684	GPD1L.12420.10	8.02	1.08022	0.0245494	0.877142	-14.72	0.852805	-0.302677	2.25282e-06
APOBEC1 complementation factor	A1CF	SL019697	A1CF.12423.38	-1.4	0.985986	-0.021991	0.0788052	-5.59	0.944117	-0.0856756	3.93739e-10
Thymocyte nuclear protein 1	THYN1	SL019702	THYN1.12424.107	0.9	1.00903	0.00605152	0.898626	-7.79	0.922136	-0.129058	1.49991e-06
ADP-ribosylation factor 6	ARF6	SL008834	ARF6.12425.104	1.14	1.01143	0.0129257	0.628663	-2.31	0.976855	-0.0375996	0.00713486
MOB kinase activator 1A	MOB1A	SL016520	MOB1A.12426.19	0.57	1.00565	-0.00135701	0.98134	-15.44	0.845645	-0.265933	1.02003e-10
M-phase inducer phosphatase 2	CDC25B	SL007185	CDC25B.12427.8	1.54	1.01536	0.0168507	0.594121	-5.67	0.943339	-0.0911987	5.69358e-06
Lysophospholipase-like protein 1	LYPLAL1	SL015008	LYPLAL1.12428.2	0.25	1.0025	0.00115144	0.971419	-7.29	0.927065	-0.113416	4.17476e-11
Polyadenylate-binding protein-interacting protein 1	PAIP1	SL011150	PAIP1.12430.78	0.37	1.00368	0.00374062	0.865956	-4.93	0.950708	-0.0750533	4.10905e-10
Calcyclin-binding protein	CACYBP	SL010232	CACYBP.12432.23	3.5	1.03498	0.0126495	0.914354	15.39	1.15391	0.142176	0.0144041
ADP-ribosylation factor-like protein 11	ARL11	SL019709	ARL11.12433.8	-2.9	0.971034	-0.0470652	0.0163216	-1.57	0.98427	-0.0287638	0.106395
IST1 homolog	IST1	SL008617	IST1.12434.25	4.48	1.0448	0.0500529	0.179592	11.06	1.11059	0.0823521	0.139743
Serine/threonine-protein kinase ULK3	ULK3	SL019726	ULK3.12437.18	-0.66	0.993396	-0.0108994	0.45631	-6.13	0.938737	-0.094453	2.62923e-10
DNA-3-methyladenine glycosylase	MPG	SL014754	MPG.12438.127	1.01	1.01011	0.012675	0.45631	0.96	1.00962	0.00883967	0.596817
Interferon regulatory factor 9	IRF9	SL004395	IRF9.12439.67	0.82	1.00823	0.00946033	0.687656	-4.25	0.957462	-0.0662176	3.25862e-06
Rho-related GTP-binding protein RhoD	RHOD	SL019715	RHOD.12442.4	-0.4	0.996041	-0.00763623	0.731077	-0.13	0.998728	-0.00355871	0.726432
Nuclear receptor subfamily 5 group A member 2	NR5A2	SL006967	NR5A2.12444.39	1.21	1.01213	0.0134282	0.64198	-1.83	0.981694	-0.0296704	0.0197805
Ankyrin repeat domain-containing protein 27	ANKRD27	SL019727	ANKRD27.12445.50	-0.29	0.997145	-0.00640258	0.803842	-6.87	0.931292	-0.105847	4.54977e-12
Peptidyl-prolyl cis-trans isomerase H	PPIH	SL012991	PPIH.12449.16	6.75	1.06753	0.0698006	0.171887	28.75	1.28749	0.214199	0.00606893
Phosphomevalonate kinase	PMVK	SL016459	PMVK.12450.42	-1.15	0.988451	-0.0268625	0.538222	-0.69	0.993122	-0.0209229	0.40412
Transcription regulator protein BACH1	BACH1	SL018858	BACH1.12451.62	3.04	1.03037	0.0161932	0.857344	-5.73	0.942727	-0.109439	0.00220554
Histone-lysine N-methyltransferase SUV420H2	SUV420H2	SL019721	SUV420H2.12452.32	0.36	1.00356	0.000871753	0.98229	-5.73	0.942706	-0.0894756	5.1397e-08
Nuclear RNA export factor 1	NXF1	SL019728	NXF1.12453.161	0.68	1.00675	0.00809061	0.671693	5.27	1.05268	0.0706464	5.10229e-07
N-terminal Xaa-Pro-Lys N-methyltransferase 1	NTMT1	SL019732	NTMT1.12454.105	1.69	1.01689	0.0224454	0.0807724	2.78	1.0278	0.0380255	3.85746e-05
Myoneurin	MYNN	SL019739	MYNN.12455.48	1.05	1.01046	0.0117103	0.658149	-3.07	0.969313	-0.0472629	2.83317e-05
6-phosphofructo-2-kinase/fructose-2,6-bisphosphatase 3	PFKFB3	SL019744	PFKFB3.12456.5	1.76	1.01762	0.0111341	0.863857	-4.02	0.959793	-0.0703965	0.00358732
1,2-dihydroxy-3-keto-5-methylthiopentene dioxygenase	ADI1	SL019711	ADI1.12457.10	0.47	1.00473	0.000181579	0.996926	-12.31	0.876935	-0.203136	1.27788e-10
Calcineurin B homologous protein 1	CHP1	SL016506	CHP1.12458.79	-0.88	0.991165	-0.0164333	0.514929	-4.65	0.953472	-0.0723726	9.02744e-07
Pleckstrin homology domain-containing family A member 1	PLEKHA1	SL007671	PLEKHA1.12459.13	-0.02	0.999819	-0.00167152	0.940765	1.03	1.01028	0.0132443	0.143554
Histone-lysine N-methyltransferase SETMAR	SETMAR	SL019733	SETMAR.12462.20	0.12	1.0012	-0.000330446	0.99082	-1.21	0.987928	-0.0196191	0.0637357
Kelch-like protein 13	KLHL13	SL019740	KLHL13.12463.7	-0.04	0.999623	-0.00634662	0.879425	-10.08	0.899175	-0.160353	2.60834e-12
Heterogeneous nuclear ribonucleoprotein A1	HNRNPA1	SL008019	HNRNPA1.12466.7	9.55	1.09545	0.110595	0.00370013	26.68	1.26683	0.255858	4.65788e-05
Microtubule-associated protein RP/EB family member 1	MAPRE1	SL011230	MAPRE1.12469.19	2.9	1.02896	-0.0172259	0.9022	19.98	1.19975	0.127854	0.120932
Double-stranded RNA-binding protein Staufen homolog 1	STAU1	SL007061	STAU1.12471.47	2.81	1.02813	0.0376041	0.00570555	6.11	1.06107	0.0819491	3.15317e-08
BTB/POZ domain-containing protein KCTD5	KCTD5	SL015285	KCTD5.12473.48	-0.15	0.998519	-0.0173609	0.79702	-9.37	0.906315	-0.159549	2.19732e-06
Chloride intracellular channel protein 5	CLIC5	SL019722	CLIC5.12475.48	23.43	1.23426	0.259209	2.73593e-07	7.05	1.07048	0.0853161	0.000736276
Fructose-2,6-bisphosphatase TIGAR	TIGAR	SL013278	TIGAR.12476.50	1.5	1.015	0.0197649	0.143333	-5.48	0.945159	-0.0832907	3.97372e-12
Translin	TSN	SL019734	TSN.12477.42	10.84	1.10837	0.118589	0.00987703	40.14	1.40141	0.290424	0.00120389
60S ribosomal protein L30	RPL30	SL008862	RPL30.12478.15	11.71	1.11709	0.135438	0.000681311	17.07	1.17074	0.115027	0.0998304
cAMP-dependent protein kinase type I-beta regulatory subunit	PRKAR1B	SL014768	PRKAR1B.12479.50	1.84	1.01838	0.0167485	0.74108	-0.45	0.99552	-0.0195529	0.471457
Nucleosome-remodeling factor subunit BPTF	BPTF	SL007512	BPTF.12482.5	0.1	1.00099	0.00036813	0.985819	-3.77	0.962333	-0.0571043	3.81822e-08
Nuclear receptor ROR-beta	RORB	SL007576	RORB.12483.62	0.34	1.0034	0.00360364	0.857033	0.63	1.00627	0.00485422	0.754545
Phosphatidylinositol transfer protein beta isoform	PITPNB	SL011194	PITPNB.12484.67	3.31	1.03315	0.0230953	0.772949	-7.94	0.920638	-0.137755	1.58674e-05
Glutaredoxin-2, mitochondrial	GLRX2	SL007708	GLRX2.12486.8	0.07	1.00068	-0.000595763	0.980002	-6.3	0.937029	-0.0962035	1.10507e-12
Ragulator complex protein LAMTOR3	LAMTOR3	SL019720	LAMTOR3.12490.92	-0.92	0.990813	-0.0157887	0.413856	-5.86	0.9414	-0.101335	0.00109756
Ubiquitin thioesterase OTUB2	OTUB2	SL019735	OTUB2.12493.42	1.58	1.01578	0.019462	0.334922	-2.82	0.97176	-0.0425972	8.42814e-07
Gamma-aminobutyric acid receptor-associated protein-like 2	GABARAPL2	SL019741	GABARAPL2.12494.99	4.74	1.04738	0.0381317	0.61357	24.5	1.24505	0.204534	0.00333639
Tudor-interacting repair regulator protein	NUDT16L1	SL015180	NUDT16L1.12497.29	-1.11	0.988937	-0.0192204	0.360501	2.63	1.02626	0.0340621	0.0106123
Tax1-binding protein 3	TAX1BP3	SL019719	TAX1BP3.12498.12	4.25	1.04249	0.0536633	0.0188009	3.53	1.03529	0.0456013	0.00281461
Endophilin-A1	SH3GL2	SL015171	SH3GL2.12499.108	8.26	1.08262	0.0490191	0.697163	49.43	1.49428	0.409987	1.68019e-05
SUMO-activating enzyme subunit 2	UBA2	SL019730	UBA2.12500.88	-0.26	0.997426	-0.0628829	0.584307	-0.22	0.997811	-0.0732095	0.330639
Tubulin-specific chaperone A	TBCA	SL008849	TBCA.12501.10	-1.3	0.986954	-0.0215048	0.21202	-2.72	0.97279	-0.0433714	0.00144445
Ovarian cancer G-protein coupled receptor 1	GPR68	SL007451	GPR68.12503.5	-1.16	0.988416	-0.0237453	0.475719	-14.37	0.856286	-0.236103	1.67726e-13
Leiomodin-1	LMOD1	SL008078	LMOD1.12504.26	9.48	1.09484	0.119471	5.80893e-06	12.18	1.12178	0.145512	8.48889e-06
Inositol-trisphosphate 3-kinase C	ITPKC	SL019723	ITPKC.12507.16	0.17	1.00167	0.00124927	0.951173	-3.03	0.96966	-0.0455196	3e-08
Charged multivesicular body protein 3	VPS24	SL008756	VPS24.12508.9	4.91	1.04908	0.0600101	0.0349065	13.05	1.13046	0.156535	2.15301e-06
COMM domain-containing protein 1	COMMD1	SL019736	COMMD1.12509.115	-1.03	0.989739	-0.0165352	0.241825	-1.39	0.986124	-0.0222956	0.0363265
Signal-transducing adaptor protein 1	STAP1	SL019742	STAP1.12510.3	-0.63	0.99368	-0.0100459	0.374055	-2.94	0.970597	-0.0446734	4.3796e-06
Solute carrier family 41 member 2	SLC41A2	SL019747	SLC41A2.12511.83	0.74	1.00744	-0.00889858	0.912936	-13.31	0.866888	-0.23253	3.00181e-08
Glycolipid transfer protein	GLTP	SL008826	GLTP.12513.8	0.32	1.00318	0.0035635	0.83888	-1.38	0.986247	-0.0214404	0.0144681
tRNA (guanine-N(7)-)-methyltransferase	METTL1	SL004624	METTL1.12514.16	0.86	1.00858	0.00893603	0.768783	1.81	1.01815	0.0230851	0.0589921
Uridine-cytidine kinase 2	UCK2	SL019724	UCK2.12515.45	0.68	1.00675	0.00794179	0.699448	-6.73	0.932713	-0.104472	2.76919e-10
Transcriptional enhancer factor TEF-3	TEAD4	SL019731	TEAD4.12516.13	3.81	1.03807	0.0462106	0.0554774	-0.75	0.992504	-0.0118838	0.108106
Programmed cell death protein 5	PDCD5	SL003787	PDCD5.12517.52	9.75	1.09752	0.109807	0.00953589	30.55	1.30547	0.28349	3.68311e-05
Protein polybromo-1	PBRM1	SL011258	PBRM1.12518.289	1.06	1.0106	0.0129938	0.499723	6.77	1.06774	0.0876728	5.70098e-06
Cyclin-dependent kinase 4 inhibitor C	CDKN2C	SL007230	CDKN2C.12521.3	2.06	1.02062	0.00895887	0.912181	-8.62	0.913841	-0.14764	3.22188e-06
UV excision repair protein RAD23 homolog B	RAD23B	SL011201	RAD23B.12522.6	8.07	1.08069	0.0821777	0.142755	20.04	1.20042	0.168229	0.0103952
Diamine acetyltransferase 2	SAT2	SL019774	SAT2.12524.18	0.3	1.00297	0.00295363	0.883395	-3.69	0.96305	-0.0563857	5.10229e-07
Thyroid hormone receptor alpha	THRA	SL013736	THRA.12527.50	2.47	1.02473	0.0271859	0.435012	-4.23	0.957653	-0.0728899	0.00188217
ATPase WRNIP1	WRNIP1	SL019761	WRNIP1.12528.40	0.59	1.00587	0.00626621	0.803842	-3.86	0.961433	-0.0596521	5.27275e-06
Inactive peptidyl-prolyl cis-trans isomerase FKBP6	FKBP6	SL019753	FKBP6.12529.32	-0.13	0.998657	-0.0118219	0.824968	-17.27	0.827332	-0.295884	2.18136e-12
Cyclin-dependent kinases regulatory subunit 1	CKS1B	SL005032	CKS1B.12530.14	1.76	1.01761	0.0221382	0.241825	-0.62	0.99381	-0.0142298	0.403439
Endogenous retrovirus group V member 1 Env polyprotein	ERVV-1	SL019768	ERVV1.12531.5	0.63	1.00629	-0.00266193	0.969686	-10.38	0.896156	-0.172622	2.08726e-08
Ubiquitin-conjugating enzyme E2 R1	CDC34	SL013788	CDC34.12532.28	2.23	1.02233	0.0270514	0.26189	-12.11	0.878926	-0.194574	9.78148e-14
Cytohesin-2	CYTH2	SL019781	CYTH2.12533.135	1.75	1.01746	0.0207288	0.401324	-1.22	0.987767	-0.021777	0.132669
Calcium-binding and coiled-coil domain-containing protein 2	CALCOCO2	SL019796	CALCOCO2.12534.10	0.51	1.00509	0.00395434	0.903378	-5.25	0.947542	-0.0841581	1.23444e-05
DNA repair protein XRCC1	XRCC1	SL013748	XRCC1.12535.2	0.49	1.00494	0.00416105	0.89111	2.25	1.0225	0.0299385	0.00498426
Myotubularin-related protein 6	MTMR6	SL019758	MTMR6.12536.46	-0.9	0.991044	-0.0164851	0.495518	2.07	1.02065	0.0265532	0.0332445
Transcriptional activator protein Pur-alpha	PURA	SL013811	PURA.12537.88	4.23	1.04235	0.0429363	0.381076	18.15	1.18146	0.167446	0.00307631
Regulator of G-protein signaling 7	RGS7	SL019759	RGS7.12538.19	0.44	1.00438	-0.0117493	0.877142	-5.31	0.946894	-0.104976	0.0103303
Rho-related GTP-binding protein RhoG	RHOG	SL019775	RHOG.12540.25	-0.14	0.998586	-0.00934643	0.839682	-1.51	0.984945	-0.0319896	0.162577
Zinc finger protein 560	ZNF560	SL019752	ZNF560.12543.76	-0.15	0.998507	-0.00289658	0.849507	-2.52	0.974838	-0.0378346	1.83075e-06
Ras-related GTP-binding protein C	RRAGC	SL019776	RRAGC.12548.75	-0.15	0.998451	-0.00507152	0.863857	2.21	1.02208	0.0297522	0.00211191
Hematopoietic prostaglandin D synthase	HPGDS	SL014636	HPGDS.12549.33	-0.17	0.998262	-0.00507748	0.858006	0.83	1.00828	0.00917277	0.466058
E3 ubiquitin-protein ligase Itchy homolog	ITCH	SL007599	ITCH.12551.3	0.24	1.00236	-0.0048049	0.92878	1.05	1.01046	0.00978901	0.59031
Serine/threonine-protein kinase VRK1	VRK1	SL010954	VRK1.12553.5	0.35	1.00352	0.00346832	0.877142	-1.24	0.987643	-0.0209428	0.0999797
DNA repair protein RAD51 homolog 4	RAD51L3	SL013725	RAD51L3.12554.10	1.47	1.01472	0.0103674	0.859021	0.75	1.00748	0.00229896	0.923889
Ubiquitin-conjugating enzyme E2 C	UBE2C	SL006252	UBE2C.12556.7	0.69	1.00691	0.00556391	0.877142	-1.38	0.986201	-0.0227669	0.0592455
Ubiquitin-associated and SH3 domain-containing protein B	UBASH3B	SL011269	UBASH3B.12558.3	6.01	1.06005	-0.0535327	0.791697	161.52	2.61519	0.992019	6.11738e-10
5'(3')-deoxyribonucleotidase, cytosolic type	NT5C	SL008415	NT5C.12560.9	-3.19	0.968119	-0.0493475	0.000307585	0.51	1.00509	0.00177277	0.92419
Serine/threonine-protein kinase N1	PKN1	SL014979	PKN1.12562.1	-1.95	0.980486	-0.0321066	0.0915195	-5.04	0.949627	-0.0794293	2.44285e-06
Tumor necrosis factor alpha-induced protein 8	TNFAIP8	SL019770	TNFAIP8.12563.2	0.9	1.00902	0.00818399	0.827145	2.13	1.02128	0.0230281	0.24674
60S ribosome subunit biogenesis protein NIP7 homolog	NIP7	SL019777	NIP7.12564.9	-1.22	0.987843	-0.020144	0.263441	2.25	1.02245	0.0292535	0.0168573
ADP-ribosylation factor-like protein 3	ARL3	SL019778	ARL3.12571.14	6.22	1.06216	0.0704196	0.0826062	5.12	1.05124	0.0521477	0.0956884
Embryonal Fyn-associated substrate	EFS	SL019783	EFS.12572.236	-1.43	0.985686	-0.0247511	0.255539	-2.8	0.97203	-0.0449723	0.00224419
Tripartite motif-containing protein 3	TRIM3	SL019797	TRIM3.12573.80	-0.46	0.995414	-0.0131457	0.767608	9.07	1.09074	0.116289	7.4254e-07
Endothelin-2	EDN2	SL000405	EDN2.12574.36	5.73	1.0573	0.0571019	0.263441	28.28	1.28282	0.312318	1.26749e-08
C-1-tetrahydrofolate synthase, cytoplasmic	MTHFD1	SL008027	MTHFD1.12575.30	7.8	1.07799	0.0591605	0.505168	59.08	1.59082	0.426854	2.91669e-05
Melanoma-associated antigen 3	MAGEA3	SL002732	MAGEA3.12576.21	-1.28	0.98719	-0.0219229	0.290632	-4.62	0.953787	-0.0737138	5.08409e-05
Flap endonuclease 1	FEN1	SL002091	FEN1.12577.100	-0.18	0.998231	-0.00423717	0.85346	-2.72	0.97279	-0.0411492	3.3462e-06
ADP-ribosylation factor 3	ARF3	SL006497	ARF3.12578.13	0.39	1.00387	0.00224002	0.946649	0.59	1.00593	0.00348004	0.842456
Proteasome subunit beta type-5	PSMB5	SL012949	PSMB5.12580.7	1.44	1.01439	0.00980927	0.866663	-3.91	0.960901	-0.0663786	0.0020582
Inositol monophosphatase 2	IMPA2	SL014587	IMPA2.12581.39	-0.01	0.999928	-0.00646548	0.884589	-6.48	0.935171	-0.102367	6.08061e-08
Serine/threonine-protein kinase A-Raf	ARAF	SL019755	ARAF.12583.77	-0.92	0.990768	-0.017012	0.495518	-2.11	0.978944	-0.03771	0.0469793
DNA excision repair protein ERCC-1	ERCC1	SL009589	ERCC1.12585.39	0.81	1.00814	0.00845709	0.778311	-5.45	0.945529	-0.0847308	6.00396e-08
Oligophrenin-1	OPHN1	SL002050	OPHN1.12591.27	-1.73	0.982666	-0.0409095	0.427851	7.38	1.07382	0.0838684	0.00832155
p53 and DNA damage-regulated protein 1	PDRG1	SL019751	PDRG1.12593.33	0.7	1.00704	0.00689317	0.832653	-1.08	0.989232	-0.0194927	0.184065
Grancalcin	GCA	SL019772	GCA.12594.5	-1.66	0.98342	-0.0270031	0.116019	0.3	1.00299	-0.00193462	0.92419
Autophagy protein 5	ATG5	SL019171	ATG5.12597.68	-1.07	0.989251	-0.0191881	0.428827	0.7	1.00697	0.00629933	0.67876
Polyadenylate-binding protein 4	PABPC4	SL019780	PABPC4.12603.87	-0.39	0.996139	-0.00918843	0.776017	4.03	1.04031	0.0459478	0.0493606
Polycomb protein SCMH1	SCMH1	SL019785	SCMH1.12604.16	-1.04	0.989568	-0.0196104	0.461475	-6.53	0.93467	-0.102717	2.10486e-08
Exosome complex component RRP40	EXOSC3	SL005742	EXOSC3.12605.1	-1.15	0.988452	-0.0194871	0.293594	-0.94	0.990612	-0.0157814	0.147542
Proteasome subunit beta type-1	PSMB1	SL008624	PSMB1.12612.37	3.82	1.03822	0.0250054	0.779739	17.47	1.17472	0.204679	3.95316e-07
Nuclear receptor-binding protein	NRBP1	SL019803	NRBP1.12616.45	0.42	1.00421	-0.0053885	0.930707	-4.95	0.950548	-0.0827095	0.000290774
Serine/threonine-protein kinase 24	STK24	SL008369	STK24.12617.2	5.82	1.05823	-0.0157261	0.932958	38.57	1.38574	0.264901	0.0100256
Aldo-keto reductase family 1 member C1	AKR1C1	SL008344	AKR1C1.12618.50	2.1	1.02097	0.0227303	0.522765	-4.26	0.957374	-0.0716983	0.00103584
Septin-11	SEPT11	SL011301	SEPT11.12620.3	-0.66	0.993413	-0.0440962	0.609592	-22.31	0.77694	-0.5035	2.98915e-07
Serine/threonine-protein phosphatase 2A 65 kDa regulatory subunit A alpha isoform	PPP2R1A	SL008081	PPP2R1A.12621.55	7.44	1.07439	0.0836504	0.0352709	39.81	1.39809	0.366755	9.73344e-07
Histone-lysine N-methyltransferase ASH1L	ASH1L	SL019786	ASH1L.12622.96	-0.72	0.992838	-0.0136249	0.588267	1.87	1.01874	0.0238527	0.0578107
Protein Jumonji	JARID2	SL019793	JARID2.12623.84	-0.98	0.990157	-0.0279908	0.596293	-4.17	0.95832	-0.0759791	0.00776755
Kelch-like protein 7	KLHL7	SL019811	KLHL7.12625.138	1.01	1.0101	0.00555496	0.92018	-16.18	0.838198	-0.273109	1.01822e-12
Sentrin-specific protease 7	SENP7	SL019816	SENP7.12626.6	-0.45	0.995515	-0.00715311	0.50022	0.22	1.00224	0.00237981	0.739239
LanC-like protein 2	LANCL2	SL019826	LANCL2.12628.31	17	1.17002	0.158807	0.0318098	95.33	1.95335	0.671206	4.45022e-08
Arfaptin-2	ARFIP2	SL019787	ARFIP2.12630.8	-1.23	0.98766	-0.0189517	0.0519086	-0.58	0.994212	-0.00987304	0.277632
Arylamine N-acetyltransferase 1	NAT1	SL019805	NAT1.12632.14	-1.31	0.986906	-0.0298907	0.478256	-5.99	0.940083	-0.0996472	5.73049e-05
Tyrosine-protein phosphatase non-receptor type 9	PTPN9	SL019812	PTPN9.12633.3	0.89	1.00889	0.010621	0.610046	-1.87	0.981302	-0.0292715	0.00478506
Breast cancer anti-estrogen resistance protein 3	BCAR3	SL014470	BCAR3.12634.79	1.86	1.0186	0.0245723	0.0755546	-0.94	0.990599	-0.0163292	0.179869
tRNA (cytosine(38)-C(5))-methyltransferase	TRDMT1	SL019822	TRDMT1.12635.9	-0.9	0.991024	-0.0143128	0.257157	2.61	1.02608	0.0361476	2.10667e-06
N-lysine methyltransferase SMYD2	SMYD2	SL019827	SMYD2.12636.113	0.32	1.00316	0.00235337	0.930707	-1.51	0.984893	-0.0232452	0.00485279
Carnitine O-acetyltransferase	CRAT	SL019832	CRAT.12637.7	-2.88	0.971245	-0.0590272	0.203017	5.88	1.05884	0.0618917	0.0615588
Type II inositol 1,4,5-trisphosphate 5-phosphatase	INPP5B	SL019813	INPP5B.12641.3	8.36	1.08356	0.0309742	0.852681	83.24	1.83236	0.620177	2.98858e-07
Beta-arrestin-1	ARRB1	SL011195	ARRB1.12643.4	3.54	1.03544	-0.00668508	0.966864	32.31	1.32313	0.27702	0.000687636
Adenylosuccinate synthetase isozyme 2	ADSS	SL019828	ADSS.12644.63	-1.56	0.984439	-0.0255193	0.150831	-7.4	0.926037	-0.116431	1.72319e-09
Histone-lysine N-methyltransferase SETD2	SETD2	SL016514	SETD2.12647.52	-0.11	0.998942	-0.00367078	0.885342	1.25	1.0125	0.0166137	0.0456766
Guanine nucleotide-binding protein G(k) subunit alpha	GNAI3	SL008873	GNAI3.12650.43	-0.44	0.995636	-0.00835892	0.70893	-2.65	0.973468	-0.0437152	0.00915761
[Pyruvate dehydrogenase (acetyl-transferring)] kinase isozyme 2, mitochondrial	PDK2	SL019823	PDK2.12651.21	0.2	1.00199	0.00197634	0.905513	-3.4	0.965953	-0.0514784	9.28044e-08
Adenosylhomocysteinase 2	AHCYL1	SL019829	AHCYL1.12652.37	2.66	1.02659	0.022706	0.731077	7.68	1.07679	0.081995	0.0224061
Casein kinase I isoform gamma-2	CSNK1G2	SL010497	CSNK1G2.12653.13	-0.7	0.992989	-0.0124854	0.543328	0.23	1.00227	0.000431681	0.976742
Beta-soluble NSF attachment protein	NAPB	SL010994	NAPB.12655.30	0.47	1.00468	0.00504913	0.820586	-3.08	0.969158	-0.0470851	5.23155e-06
Kinesin light chain 1	KLC1	SL019807	KLC1.12656.1	8.32	1.08316	0.0887103	0.0901284	54.19	1.54191	0.512014	1.05295e-09
Pantothenate kinase 3	PANK3	SL019818	PANK3.12658.72	-1.44	0.985618	-0.0287933	0.397598	-5.73	0.942656	-0.109525	0.0105027
Obg-like ATPase 1	OLA1	SL008839	OLA1.12659.13	8.37	1.08375	0.0716652	0.342974	37.26	1.37263	0.269599	0.00218659
Gamma-aminobutyric acid receptor-associated protein-like 1	GABARAPL1	SL019788	GABARAPL1.12661.44	2.69	1.02685	0.0340575	0.0883601	8.57	1.08565	0.101287	0.000495854
Delta(3,5)-Delta(2,4)-dienoyl-CoA isomerase, mitochondrial	ECH1	SL004998	ECH1.12662.82	-1.12	0.988758	-0.021973	0.461475	-9.6	0.904004	-0.154027	2.87676e-10
Thiosulfate sulfurtransferase	TST	SL011234	TST.12663.1	3.12	1.03116	0.0384198	0.122522	0.84	1.00842	0.00333692	0.88807
Tyrosine-protein phosphatase non-receptor type 13	PTPN13	SL014918	PTPN13.12664.19	0.18	1.00176	0.000362941	0.990779	-5.89	0.941126	-0.0905159	2.80418e-10
Interleukin enhancer-binding factor 2	ILF2	SL014917	ILF2.12665.16	-0.33	0.996682	-0.00664714	0.770792	-3.64	0.963634	-0.0560168	4.79765e-06
Guanine deaminase	GDA	SL009095	GDA.12667.2	1.94	1.01945	0.020509	0.582154	1.38	1.01377	0.0104255	0.655003
Vacuolar protein sorting-associated protein 4B	VPS4B	SL019834	VPS4B.12668.7	3.29	1.03287	0.0205068	0.809809	-10.96	0.890409	-0.192791	5.8726e-07
E3 ubiquitin-protein ligase HECW1	HECW1	SL019789	HECW1.12669.30	-0.58	0.994236	-0.00880587	0.2419	0.83	1.00826	0.0114071	0.0207673
Cell cycle checkpoint protein RAD1	RAD1	SL019800	RAD1.12670.15	0.42	1.00418	-0.00985366	0.892001	1.13	1.01127	0.00214508	0.945288
Sulfotransferase family cytosolic 1B member 1	SULT1B1	SL019808	SULT1B1.12671.35	1.57	1.01568	0.0160765	0.66796	20.15	1.20154	0.250916	8.74935e-14
Aspartate--tRNA ligase, cytoplasmic	DARS	SL010893	DARS.12675.14	10.21	1.1021	0.0679821	0.547417	89.43	1.89433	0.647369	8.07338e-08
Protein kinase C and casein kinase substrate in neurons protein 1	PACSIN1	SL019835	PACSIN1.12676.1	0.46	1.00456	-0.00181828	0.972696	6.3	1.06296	0.0785573	0.000698915
Protein flightless-1 homolog	FLII	SL006530	FLII.12677.164	0.6	1.00599	-0.00261373	0.970632	5.29	1.05291	0.0634868	0.00816612
U1 small nuclear ribonucleoprotein A	SNRPA	SL013011	SNRPA.12678.66	4.38	1.04383	0.0550819	0.0177732	13.29	1.13289	0.161116	4.38659e-07
Ubiquitin carboxyl-terminal hydrolase 21	USP21	SL019819	USP21.12681.63	1.66	1.0166	0.0203684	0.336198	3.37	1.03365	0.034986	0.170689
Kynurenine--oxoglutarate transaminase 3	CCBL2	SL019824	CCBL2.12682.5	-0.21	0.997872	-0.00451228	0.827582	-1.99	0.980144	-0.0308647	0.00250908
Dihydropyrimidinase-related protein 5	DPYSL5	SL019830	DPYSL5.12683.156	0.18	1.00181	-0.00608703	0.909123	-3.94	0.960636	-0.0673417	0.00298931
Adseverin	SCIN	SL019836	SCIN.12684.5	-0.5	0.994987	-0.0136345	0.746194	8.46	1.0846	0.107074	6.93683e-06
Homer protein homolog 2	HOMER2	SL019790	HOMER2.12685.57	-2.7	0.973023	-0.0490131	0.154725	3.18	1.03183	0.0323196	0.242917
3-mercaptopyruvate sulfurtransferase	MPST	SL008788	MPST.12686.15	0.75	1.00751	0.00653653	0.85549	7.49	1.07487	0.0935334	7.22496e-05
2,4-dienoyl-CoA reductase, mitochondrial	DECR1	SL008215	DECR1.12687.2	0.27	1.0027	-0.039016	0.731945	5.81	1.05807	0.0246616	0.681343
Ribosomal protein S6 kinase alpha-6	RPS6KA6	SL019814	RPS6KA6.12688.115	2.05	1.02053	0.0200435	0.661713	16.46	1.16462	0.184343	1.36313e-05
Septin-10	SEPT10	SL019825	SEPT10.12690.33	-0.2	0.998034	-0.00761093	0.841763	-3.94	0.960639	-0.0614312	1.26582e-05
Serine hydroxymethyltransferase, mitochondrial	SHMT2	SL015512	SHMT2.12691.44	-0.68	0.9932	-0.0762347	0.466983	9.49	1.09491	0.0286655	0.710112
Histone-lysine N-methyltransferase, H3 lysine-79 specific	DOT1L	SL019837	DOT1L.12692.56	-2.54	0.974638	-0.0526117	0.247159	-4.53	0.954689	-0.0891945	0.0227964
SH3 domain-binding glutamic acid-rich-like protein	SH3BGRL	SL008627	SH3BGRL.12693.2	4.19	1.04185	0.0222795	0.837615	2.15	1.02151	-0.0303302	0.639096
Probable dimethyladenosine transferase	DIMT1	SL019801	DIMT1.12694.28	2.47	1.02474	0.031359	0.114874	12.87	1.12866	0.164415	2.07855e-10
Kelch-like protein 12	KLHL12	SL019809	KLHL12.12695.62	-0.82	0.991832	-0.0133308	0.354449	-0.8	0.992043	-0.0129401	0.142966
Phosphatidylinositol 5-phosphate 4-kinase type-2 alpha	PIP4K2A	SL010809	PIP4K2A.12697.30	13.15	1.13146	0.0985762	0.325961	52.85	1.52848	0.309393	0.00522958
Importin subunit alpha-3	KPNA4	SL006395	KPNA4.12698.72	0.92	1.0092	0.0113741	0.524474	3.82	1.03816	0.046749	0.0120774
ATP-citrate synthase	ACLY	SL007279	ACLY.12700.9	0.07	1.00066	-0.000138444	0.995015	0.01	1.00012	-0.00118542	0.897953
Eukaryotic translation initiation factor 1b	EIF1B	SL019791	EIF1B.12701.1	17.19	1.17193	0.185518	0.000903864	89.41	1.89413	0.775982	1.11668e-13
E3 ubiquitin-protein ligase pellino homolog 2	PELI2	SL019802	PELI2.12702.13	0.95	1.00946	0.010409	0.682958	2.47	1.02473	0.0316879	0.0145199
Serine/threonine-protein kinase Nek7	NEK7	SL019810	NEK7.12703.6	11.97	1.11968	0.123216	0.0426537	47.71	1.47706	0.448944	4.72323e-08
SH2 domain-containing protein 3C	SH2D3C	SL009388	SH2D3C.12704.26	-0.3	0.997008	-0.00846806	0.8052	-5.12	0.948768	-0.0792315	5.1902e-08
Probable E3 ubiquitin-protein ligase HERC1	HERC1	SL019820	HERC1.12705.9	0.58	1.0058	0.0055045	0.854183	-2.08	0.979161	-0.0324855	0.00232582
Dihydropyrimidinase-related protein 3	DPYSL3	SL008196	DPYSL3.12707.26	1.4	1.01399	0.0155376	0.605838	8.52	1.08519	0.111347	3.87496e-08
Lethal(3)malignant brain tumor-like protein 2	L3MBTL2	SL019851	L3MBTL2.12708.91	3.71	1.03708	0.0382662	0.384351	21.28	1.21275	0.197522	0.000876793
Histone H1x	H1FX	SL008266	H1FX.12709.63	16.39	1.16385	0.153842	0.0303688	38.23	1.38226	0.364314	1.56919e-06
Gap junction alpha-8 protein	GJA8	SL007244	GJA8.12711.19	0.22	1.00221	0.000494532	0.988139	-5.64	0.943568	-0.0885028	1.432e-07
High mobility group protein 20A	HMG20A	SL019881	HMG20A.12712.9	1.17	1.01173	0.0138977	0.543984	-8.16	0.918435	-0.128387	1.09729e-10
Regulator of G-protein signaling 19	RGS19	SL014816	RGS19.12713.365	1.09	1.0109	0.00425089	0.943841	-10.79	0.892105	-0.176121	2.27252e-10
AP-1 complex subunit gamma-like 2	AP1G2	SL019896	AP1G2.12714.38	-0.13	0.998715	-0.0124705	0.830147	5.09	1.05092	0.0527929	0.0927322
Zinc finger protein 175	ZNF175	SL015364	ZNF175.12716.3	1.43	1.01428	0.014906	0.67086	-7.13	0.928748	-0.114088	9.47273e-08
TOX high mobility group box family member 3	TOX3	SL019861	TOX3.12717.65	0.31	1.00312	0.00156884	0.963784	4.78	1.04778	0.0566486	0.0129579
Peptidyl-prolyl cis-trans isomerase NIMA-interacting 4	PIN4	SL010814	PIN4.12718.43	6.56	1.06561	0.0606615	0.348542	22.24	1.22236	0.163658	0.0249598
Ubiquilin-4	UBQLN4	SL019882	UBQLN4.12720.71	0.23	1.00231	-0.00167162	0.971419	6.98	1.0698	0.0782324	0.00947054
Tax1-binding protein 1	TAX1BP1	SL019891	TAX1BP1.12721.4	1.31	1.01313	0.0158165	0.471224	-6.32	0.936819	-0.0990538	2.0335e-08
Cold-inducible RNA-binding protein	CIRBP	SL005468	CIRBP.12724.81	3.62	1.03623	0.028362	0.710695	27.57	1.27574	0.291387	5.10229e-07
Regulatory factor X-associated protein	RFXAP	SL019868	RFXAP.12726.3	-0.05	0.999545	-0.00313865	0.914706	0.68	1.00682	0.00653851	0.636648
Prostaglandin F2 receptor negative regulator	PTGFRN	SL019877	PTGFRN.12727.7	-1.26	0.987408	-0.0203832	0.188522	-0.66	0.993397	-0.0118382	0.294755
Proteasome assembly chaperone 3	PSMG3	SL019892	PSMG3.12729.12	3.85	1.03848	0.0370272	0.46348	23.36	1.23363	0.200948	0.00231736
Kinetochore protein NDC80 homolog	NDC80	SL006986	NDC80.12730.3	-0.97	0.990273	-0.0179971	0.46538	-10.74	0.892563	-0.169306	5.57874e-15
Pleckstrin homology domain-containing family A member 7	PLEKHA7	SL019906	PLEKHA7.12731.12	-0.51	0.994937	-0.00891108	0.623704	2.72	1.02724	0.0371545	9.34591e-05
MAGUK p55 subfamily member 7	MPP7	SL019852	MPP7.12732.13	-0.53	0.994723	-0.010062	0.665158	-4.87	0.95128	-0.0749483	3.59243e-08
Kinesin-like protein KIF22	KIF22	SL019869	KIF22.12734.112	-0.2	0.998026	-0.00477422	0.847825	-1.06	0.989369	-0.0182457	0.147163
Cold shock domain-containing protein E1	CSDE1	SL007039	CSDE1.12735.39	1.35	1.01345	0.0104916	0.839026	-14.98	0.850165	-0.255449	5.61298e-11
Plastin-1	PLS1	SL015520	PLS1.12737.12	1.11	1.0111	0.0130607	0.564178	4.27	1.04269	0.0514117	0.0137452
Nischarin	NISCH	SL019897	NISCH.12738.43	1.86	1.01864	0.0205242	0.528898	-12.24	0.877646	-0.201606	5.66647e-11
Protein FEV	FEV	SL019853	FEV.12740.55	-0.23	0.997698	-0.0260084	0.754013	14.97	1.14969	0.162043	0.000448496
Transmembrane protein 8B	TMEM8B	SL019870	TMEM8B.12742.160	-0.7	0.993014	-0.0118648	0.477777	-5.27	0.947265	-0.0810466	3.76771e-09
BAG family molecular chaperone regulator 5	BAG5	SL015328	BAG5.12743.18	-0.42	0.995761	-0.00832905	0.731247	-0.86	0.991412	-0.0142399	0.146806
Cytohesin-4	CYTH4	SL019898	CYTH4.12746.4	-0.6	0.994041	-0.0115753	0.641381	-2.09	0.979065	-0.033042	0.00397841
RNA-binding protein 3	RBM3	SL010231	RBM3.12747.89	3.8	1.03795	0.0417685	0.273347	21.53	1.2153	0.243066	1.46878e-07
Bromodomain testis-specific protein	BRDT	SL019854	BRDT.12748.6	0.54	1.0054	0.00556672	0.827582	-2.82	0.971827	-0.0438235	0.00023389
Integrin beta-2	ITGB2	SL004122	ITGB2.12750.9	0.73	1.00734	0.00645958	0.857033	-9.99	0.900136	-0.157614	2.67129e-13
Zinc fingers and homeoboxes protein 1	ZHX1	SL015327	ZHX1.12751.26	0.34	1.00342	0.00316057	0.893786	-5.98	0.940162	-0.0922187	4.10905e-10
Amyloid beta A4 precursor protein-binding family B member 2	APBB2	SL007583	APBB2.12753.6	1.22	1.01217	0.0154922	0.34404	2	1.02003	0.0241142	0.115808
Cold shock domain-containing protein C2	CSDC2	SL019899	CSDC2.12754.14	0.12	1.00119	-0.00373257	0.930707	-10.04	0.899585	-0.160468	1.81366e-11
Transcription regulator protein BACH2	BACH2	SL019855	BACH2.12756.3	-1.35	0.986512	-0.0234137	0.283731	-8.63	0.913729	-0.138968	1.30689e-08
Glutamate receptor ionotropic, delta-2	GRID2	SL019871	GRID2.12758.47	-1.54	0.984632	-0.0249987	0.14024	-2.9	0.971021	-0.0453675	0.000344041
Interleukin enhancer-binding factor 3	ILF3	SL004792	ILF3.12759.47	1.35	1.01354	0.0171421	0.322007	-0.39	0.99612	-0.0113808	0.527324
Zinc finger protein 774	ZNF774	SL019886	ZNF774.12760.34	0.66	1.00658	0.00718702	0.777014	-4.97	0.950312	-0.0760654	3.33434e-09
Zinc finger protein 334	ZNF334	SL019908	ZNF334.12763.69	-0.98	0.990203	-0.0160377	0.289582	-0.95	0.990534	-0.0156683	0.124421
Engulfment and cell motility protein 1	ELMO1	SL019856	ELMO1.12764.3	-0.22	0.997753	-0.00537095	0.830094	-1.81	0.981915	-0.0281609	0.00426091
Protein phosphatase 1 regulatory subunit 3B	PPP1R3B	SL019887	PPP1R3B.12768.3	1.04	1.01041	0.012158	0.60848	-9.47	0.905311	-0.148865	4.9486e-13
Zinc finger protein 180	ZNF180	SL011309	ZNF180.12771.19	-0.6	0.993968	-0.01119	0.615768	-4.44	0.955556	-0.0696514	5.55449e-06
Nuclear pore complex protein Nup98-Nup96	NUP98	SL019857	NUP98.12772.8	0.27	1.0027	0.00284637	0.875455	-0.94	0.99058	-0.0146512	0.0422539
Potassium/sodium hyperpolarization-activated cyclic nucleotide-gated channel 1	HCN1	SL019873	HCN1.12774.12	-0.22	0.997784	-0.00501554	0.830064	-6.02	0.939753	-0.0923312	3.19803e-11
High mobility group protein B3	HMGB3	SL006995	HMGB3.12775.6	12.14	1.12141	0.153935	2.63982e-08	-3.27	0.967301	-0.059063	0.0132367
Splicing factor 1	SF1	SL013086	SF1.12777.11	0.47	1.00474	0.00565785	0.750172	-0.7	0.993045	-0.0118028	0.225998
PR domain zinc finger protein 4	PRDM4	SL019909	PRDM4.12779.30	1.27	1.0127	0.0132841	0.702531	-1.04	0.989595	-0.02039	0.233383
RISC-loading complex subunit TARBP2	TARBP2	SL014970	TARBP2.12781.2	0.29	1.00294	0.00273993	0.901152	-4.39	0.956088	-0.0687158	4.77051e-06
Heterogeneous nuclear ribonucleoprotein M	HNRNPM	SL008807	HNRNPM.12783.29	3.8	1.03803	0.0504055	0.00133866	15.57	1.15566	0.18827	2.71818e-08
Amyloid beta A4 precursor protein-binding family B member 3	APBB3	SL007058	APBB3.12784.10	0.4	1.00402	0.00294421	0.920403	-3.36	0.966432	-0.0508782	2.86579e-07
Transcriptional regulator Kaiso	ZBTB33	SL009382	ZBTB33.12785.49	0.23	1.00234	-0.00112096	0.977115	1.17	1.01165	0.0127544	0.38505
Glycerophosphocholine phosphodiesterase GPCPD1	GPCPD1	SL015257	GPCPD1.12786.61	-0.02	0.999818	-0.00225377	0.931937	1.33	1.01333	0.0100838	0.654888
Zinc finger protein 134	ZNF134	SL014834	ZNF134.12787.47	0.11	1.00113	0.000774668	0.968568	-3.08	0.96915	-0.0469499	3.08081e-06
SAGA-associated factor 29 homolog	CCDC101	SL019859	CCDC101.12788.6	0.09	1.00086	-0.00202822	0.953737	-3.59	0.964076	-0.0565026	8.72599e-05
Coiled-coil domain-containing protein 51	CCDC51	SL019874	CCDC51.12790.10	-0.02	0.999755	-0.0019341	0.932958	-2.16	0.978443	-0.0336008	0.00180724
Piwi-like protein 1	PIWIL1	SL019894	PIWIL1.12793.4	0.6	1.00597	0.00438028	0.904385	-12.19	0.878069	-0.200141	2.5787e-11
NACHT, LRR and PYD domains-containing protein 4	NLRP4	SL019902	NLRP4.12794.6	0.03	1.00027	-0.00104361	0.966864	-6.05	0.939503	-0.0930524	1.26639e-10
Zinc finger protein 566	ZNF566	SL019910	ZNF566.12795.2	0.7	1.00696	0.0077056	0.762534	-7.22	0.92784	-0.112791	4.0735e-10
Diphosphoinositol polyphosphate phosphohydrolase 1	NUDT3	SL019860	NUDT3.12796.44	-0.23	0.997687	-0.00650824	0.832862	-4.1	0.958976	-0.063764	4.24189e-06
Electroneutral sodium bicarbonate exchanger 1	SLC4A8	SL019875	SLC4A8.12798.46	2.08	1.02079	0.0228545	0.504007	-13.77	0.862335	-0.229945	1.98543e-11
DnaJ homolog subfamily C member 27	DNAJC27	SL019880	DNAJC27.12799.65	-0.15	0.998519	-0.00306089	0.85739	-4.97	0.950277	-0.0756188	2.03908e-10
Tubulin polymerization-promoting protein family member 2	TPPP2	SL019890	TPPP2.12800.5	14.44	1.1444	0.186269	2.48923e-13	22.73	1.22728	0.282346	5.71274e-16
Interferon regulatory factor 2	IRF2	SL019895	IRF2.12801.33	1.52	1.0152	0.0193486	0.260197	-3.45	0.965543	-0.057395	0.00232807
Zinc finger protein 329	ZNF329	SL019911	ZNF329.12803.9	0.76	1.0076	0.0075032	0.809809	-5.87	0.94133	-0.0936014	1.44234e-06
Glucocorticoid modulatory element-binding protein 2	GMEB2	SL019919	GMEB2.12804.5	-0.06	0.999424	-0.0034851	0.904385	2.27	1.02266	0.0297443	0.0105532
Rho GTPase-activating protein 30	ARHGAP30	SL019940	ARHGAP30.12807.89	0.23	1.00231	-0.000764523	0.985209	-0.31	0.99691	-0.00757182	0.574483
Calcium-regulated heat-stable protein 1	CARHSP1	SL013301	CARHSP1.12808.103	0.51	1.00512	0.00231815	0.957998	4.44	1.04443	0.0338967	0.378407
Zinc finger protein 415	ZNF415	SL019912	ZNF415.12811.55	1.06	1.01056	0.0119446	0.648067	-10.18	0.898186	-0.160968	2.17837e-13
Acylphosphatase-2	ACYP2	SL009425	ACYP2.12812.25	3.16	1.0316	0.0293496	0.600713	12.41	1.12406	0.153976	2.3121e-07
EH domain-binding protein 1	EHBP1	SL006654	EHBP1.12813.18	-0.46	0.995373	-0.00794835	0.620292	-2.38	0.976197	-0.03588	7.67599e-06
RNA-binding protein 40	RNPC3	SL019933	RNPC3.12814.17	0.08	1.00078	-0.000308726	0.990573	-1.22	0.987798	-0.0186622	0.00825028
Isoleucine--tRNA ligase, cytoplasmic	IARS	SL008104	IARS.12815.9	-0.48	0.995212	-0.00797905	0.566234	-4.48	0.955158	-0.0674633	5.11096e-12
GTP-binding protein GEM	GEM	SL019954	GEM.12817.1	0.53	1.00534	-0.00675121	0.921358	-28.02	0.719785	-0.529767	3.89348e-14
GRB2-related adapter protein	GRAP	SL019920	GRAP.12820.1	0.39	1.00389	-0.00237721	0.968568	-11.16	0.888405	-0.180477	1.21925e-11
NACHT, LRR and PYD domains-containing protein 10	NLRP10	SL019926	NLRP10.12821.6	0.15	1.00147	0.000479678	0.985209	-1.38	0.986193	-0.024229	0.099103
Amyloid beta A4 precursor protein-binding family B member 1	APBB1	SL006959	APBB1.12822.34	1.4	1.01399	0.0123378	0.777572	2.39	1.02386	0.0264868	0.182303
Regulator of G-protein signaling 3	RGS3	SL014817	RGS3.12827.37	0.61	1.00607	0.0018863	0.971419	-13.1	0.868991	-0.212471	7.19151e-14
Histone deacetylase complex subunit SAP18	SAP18	SL019934	SAP18.12830.4	1.21	1.0121	0.014554	0.504206	-6.79	0.932098	-0.10858	1.9192e-07
Calcineurin B homologous protein 3	TESC	SL015132	TESC.12831.21	3.42	1.03425	0.0414281	0.130518	-8.41	0.915872	-0.157693	7.82501e-05
Set1/Ash2 histone methyltransferase complex subunit ASH2	ASH2L	SL019949	ASH2L.12832.10	0.3	1.00296	0.00280181	0.896566	3.52	1.03519	0.04532	0.00302305
Potassium voltage-gated channel subfamily F member 1	KCNF1	SL019967	KCNF1.12834.3	1.05	1.01046	0.0133495	0.392655	-4.58	0.954236	-0.0720409	6.02684e-06
Pyrin domain-containing protein 1	PYDC1	SL019914	PYDC1.12835.101	0.03	1.00025	-0.00310969	0.927276	-7.12	0.928844	-0.111868	3.74498e-09
Dual specificity protein phosphatase 15	DUSP15	SL019935	DUSP15.12838.28	-1.26	0.987388	-0.0203481	0.173459	-1.81	0.981874	-0.0283767	0.0057406
Syntaxin-10	STX10	SL019968	STX10.12842.43	-1.79	0.98206	-0.0278947	0.0249857	-1.08	0.989188	-0.0185833	0.136883
Zinc finger protein 410	ZNF410	SL019915	ZNF410.12843.6	-0.14	0.998637	-0.00400225	0.875152	-5.28	0.947244	-0.0819213	7.69147e-08
BAG family molecular chaperone regulator 4	BAG4	SL006067	BAG4.12844.10	0.37	1.00372	-0.000264807	0.995015	7.39	1.07395	0.0990264	6.71945e-10
Sorting nexin-17	SNX17	SL011225	SNX17.12845.18	2.87	1.02874	0.0206428	0.779739	-8.49	0.915143	-0.156243	7.45984e-05
F-box/LRR-repeat protein 5	FBXL5	SL019936	FBXL5.12846.3	0.18	1.0018	0.00170211	0.921358	1.26	1.01262	0.017003	0.023996
mRNA-capping enzyme	RNGTT	SL019942	RNGTT.12847.27	0.69	1.00686	0.00739026	0.779739	-5.08	0.94921	-0.0804167	4.04831e-06
Rho guanine nucleotide exchange factor 2	ARHGEF2	SL019951	ARHGEF2.12848.9	1.2	1.01201	0.00953355	0.84611	-15.53	0.844684	-0.261735	2.68072e-12
GSK3-beta interaction protein	GSKIP	SL019958	GSKIP.12849.25	-0.59	0.99409	-0.00949239	0.427918	1.36	1.01364	0.0181859	0.0314828
DNA-directed DNA/RNA polymerase mu	POLM	SL019921	POLM.12851.5	0.04	1.00044	-0.000964091	0.970632	-2.91	0.970859	-0.0446133	2.10967e-05
Tropomodulin-2	TMOD2	SL019937	TMOD2.12853.112	-0.75	0.992501	-0.0208383	0.682751	4.58	1.04582	0.0470392	0.121108
Transcriptional enhancer factor TEF-5	TEAD3	SL019943	TEAD3.12854.3	0.38	1.00381	0.00174925	0.964758	8.57	1.08565	0.112659	8.3569e-09
Cas scaffolding protein family member 4	CASS4	SL011299	CASS4.12855.16	-2.2	0.97798	-0.0354325	0.0394955	-3.17	0.96831	-0.0510143	0.00113948
Enoyl-CoA delta isomerase 2, mitochondrial	ECI2	SL007038	ECI2.12859.33	0.02	1.00019	-0.00525039	0.9022	-6.04	0.939597	-0.0997387	2.41169e-05
cAMP-regulated phosphoprotein 21	ARPP21	SL006617	ARPP21.12860.7	0.34	1.00345	0.00260582	0.926948	-7.67	0.923338	-0.119418	2.16667e-11
Tropomodulin-3	TMOD3	SL006759	TMOD3.12861.13	3.46	1.03457	0.0146813	0.887387	23.77	1.23771	0.242195	4.66961e-05
Enhancer of filamentation 1	NEDD9	SL014945	NEDD9.12862.14	0.34	1.00344	0.0032675	0.885342	-2.89	0.971076	-0.044488	5.05916e-05
Magnesium transporter NIPA4	NIPAL4	SL019960	NIPAL4.12864.9	1.06	1.01059	0.00791578	0.868594	-9.69	0.903072	-0.156663	7.98273e-10
Dynein light chain Tctex-type 3	DYNLT3	SL019922	DYNLT3.12867.40	0.55	1.00548	0.00555488	0.832519	1.07	1.01071	0.013711	0.138811
Probable ATP-dependent RNA helicase DDX6	DDX6	SL019938	DDX6.12869.68	4.87	1.04874	0.0134089	0.921358	42.68	1.42682	0.385921	4.32524e-06
Twinfilin-1	TWF1	SL013078	TWF1.12871.10	1.86	1.01864	0.0219997	0.409816	-5.39	0.946089	-0.0891621	5.9681e-05
Cyclic nucleotide-gated olfactory channel	CNGA2	SL019961	CNGA2.12872.35	0.61	1.00606	0.00596378	0.835202	-8.54	0.914599	-0.135475	2.73716e-10
Leukosialin	SPN	SL007131	SPN.12873.11	-0.31	0.996891	-0.00608259	0.772742	-1.79	0.982112	-0.0272519	0.000736276
Ubiquitin domain-containing protein 2	UBTD2	SL019923	UBTD2.12875.28	0.66	1.0066	0.00831345	0.579017	0.2	1.00204	0.000492584	0.970395
Sperm flagellar protein 1	SPEF1	SL007787	SPEF1.12876.39	-0.12	0.998781	-0.00365268	0.879425	-3.86	0.961365	-0.059527	1.95112e-06
Oxysterol-binding protein-related protein 11	OSBPL11	SL019944	OSBPL11.12878.60	0.15	1.00151	0.000565345	0.98112	-4.53	0.954694	-0.0695741	7.44617e-08
Retinoblastoma-like protein 1	RBL1	SL003759	RBL1.12879.5	-0.29	0.997077	-0.00642526	0.798205	-4.76	0.952377	-0.0731845	3.76577e-08
Synaptic vesicle glycoprotein 2A	SV2A	SL019962	SV2A.12880.1	0.17	1.00174	0.000651364	0.980002	-7.01	0.929925	-0.109431	6.18693e-10
Retinol dehydrogenase 16	RDH16	SL019970	RDH16.12881.17	-0.29	0.997106	-0.00652283	0.803842	-10.59	0.894131	-0.166614	5.57874e-15
Nuclear receptor subfamily 1 group D member 2	NR1D2	SL007432	NR1D2.12885.42	1.06	1.01058	0.00879979	0.825522	-0.51	0.994916	-0.0084644	0.281425
Histone deacetylase complex subunit SAP30	SAP30	SL012382	SAP30.12888.18	1.15	1.0115	0.0132446	0.603579	-5.34	0.946644	-0.0891992	0.000113038
MICAL-like protein 2	MICALL2	SL019924	MICALL2.12891.1	0.38	1.00381	-0.00214146	0.96945	-7.83	0.9217	-0.123949	1.14401e-09
Synaptotagmin-like protein 1	SYTL1	SL019931	SYTL1.12892.10	0.01	1.00006	-0.00573662	0.894541	-8.15	0.91845	-0.131257	3.43478e-08
Gamma-interferon-inducible protein 16	IFI16	SL006071	IFI16.12893.159	6.23	1.06232	0.0764866	0.00630359	10.55	1.10547	0.112882	0.00306263
PAX-interacting protein 1	PAXIP1	SL019946	PAXIP1.12894.3	-0.55	0.994495	-0.0129985	0.713207	-9.85	0.901524	-0.156704	7.81951e-12
Diacylglycerol kinase beta	DGKB	SL019952	DGKB.12895.28	-0.05	0.999518	-0.00505714	0.888853	-4.66	0.953408	-0.0751664	5.73619e-05
cubilin	CUBN	SL004440	CUBN.12904.180	0.55	1.00547	0.0036814	0.921358	-7.4	0.926019	-0.116976	6.90255e-09
Keratin, type I cytoskeletal 17	KRT17	SL005401	KRT17.12923.51	-0.06	0.999448	-0.00488393	0.891102	-6.76	0.932435	-0.105689	2.47393e-09
Axin-2	AXIN2	SL018508	AXIN2.12925.105	2.06	1.02061	-0.000473341	0.995927	-12.16	0.878405	-0.214559	1.54323e-07
E3 ISG15--protein ligase HERC5	HERC5	SL015312	HERC5.12934.1	-0.96	0.990365	-0.0198481	0.534598	-13.8	0.862034	-0.224128	2.6392e-14
Retinaldehyde-binding protein 1	RLBP1	SL019347	RLBP1.12936.38	0.44	1.00441	0.00452576	0.850239	-4.53	0.95465	-0.070343	7.56942e-07
DNA-directed RNA polymerases I and III subunit RPAC1	POLR1C	SL019437	POLR1C.12939.1	5.74	1.0574	0.0102882	0.944087	-12.65	0.873511	-0.251272	6.24717e-06
Aldehyde dehydrogenase family 3 member B1	ALDH3B1	SL010891	ALDH3B1.12940.35	1.34	1.01344	0.0178107	0.158522	-1.01	0.989948	-0.0170064	0.136441
Ras-related protein Rab-18	RAB18	SL013869	RAB18.12945.33	-1.72	0.982775	-0.071572	0.422608	-15.06	0.849358	-0.308217	0.000269757
Peroxisome proliferator-activated receptor alpha	PPARA	SL005257	PPARA.12954.71	1	1.01	0.00924352	0.809809	-13.18	0.868157	-0.218907	3.33474e-11
KIF1-binding protein	KIAA1279	SL019438	KIAA1279.12956.40	9.78	1.09783	0.0724537	0.493224	25.58	1.25578	0.21739	0.00418984
Cytochrome b-c1 complex subunit 7	UQCRB	SL008041	UQCRB.12957.62	0.59	1.00593	0.00137187	0.978395	-4.84	0.951613	-0.0779532	3.85631e-05
Glucokinase	GCK	SL007208	GCK.12960.9	5.72	1.05717	0.0389154	0.648154	-8.23	0.917662	-0.160307	0.000101243
Protein GPR107	GPR107	SL015007	GPR107.12963.1	-1.35	0.986511	-0.0231066	0.262483	-1.49	0.985138	-0.0250433	0.0660855
Cysteine and glycine-rich protein 2	CSRP2	SL008213	CSRP2.12968.2	6.89	1.06895	0.0533566	0.520157	-4.4	0.956026	-0.0941606	0.0148794
Double-stranded RNA-binding protein Staufen homolog 2	STAU2	SL007715	STAU2.12970.35	0.98	1.00978	0.007349	0.873745	-10.12	0.898792	-0.166499	8.75539e-09
Keratin, type I cytoskeletal 20	KRT20	SL002694	KRT20.12975.11	-0.22	0.99778	-0.00544599	0.832862	-7.18	0.92822	-0.111138	1.35496e-11
Vinexin b	SORBS3	SL001913	SORBS3.12976.49	-0.58	0.994231	-0.0104215	0.610679	1.31	1.01314	0.0168105	0.105375
Pre-mRNA-splicing factor RBM22	RBM22	SL019459	RBM22.12980.31	0.92	1.00921	0.0113338	0.532008	-1.71	0.982906	-0.0284806	0.0372456
Serine/arginine-rich splicing factor 7	SRSF7	SL019472	SRSF7.12987.12	4.21	1.04207	0.0561276	0.000213294	-1.09	0.989108	-0.0233285	0.244779
RNA-binding protein EWS	EWSR1	SL007342	EWSR1.12988.49	2.6	1.02601	0.031485	0.215377	4.84	1.04839	0.0622528	0.000462445
Mitogen-activated protein kinase kinase kinase 3	MAP3K3	SL005017	MAP3K3.12990.39	1.77	1.01774	0.0222048	0.255539	-0.4	0.995953	-0.0120465	0.517764
Cullin-9	CUL9	SL019483	CUL9.12991.49	1.57	1.01573	0.0129327	0.803842	-7.17	0.928313	-0.114833	1.59206e-07
Nuclear protein localization protein 4 homolog	NPLOC4	SL016487	NPLOC4.12993.21	1.97	1.01969	-0.00140382	0.990779	10.04	1.10042	0.0718791	0.219612
Epididymal-specific lipocalin-10	LCN10	SL012574	LCN10.13007.66	4.6	1.046	-0.00301499	0.985209	-15.09	0.849111	-0.297743	7.53478e-07
E3 ubiquitin-protein ligase parkin	PARK2	SL019524	PARK2.13013.41	1.62	1.01618	0.0150755	0.744648	-12.77	0.872338	-0.210541	1.91519e-11
Fibroblast growth factor receptor substrate 2	FRS2	SL019541	FRS2.13025.4	0.16	1.00157	0.000425522	0.987588	-0.53	0.994741	-0.00907487	0.311945
Chromobox protein homolog 7	CBX7	SL019531	CBX7.13027.20	1.5	1.01504	0.0195332	0.199576	-1.11	0.988885	-0.0208483	0.19353
Beclin-1	BECN1	SL014943	BECN1.13032.1	-0.52	0.994842	-0.0115897	0.721251	-5.28	0.947238	-0.0842677	1.3464e-05
TNF receptor-associated factor 4	TRAF4	SL007634	TRAF4.13041.47	-0.21	0.997863	-0.00390277	0.799061	-0.58	0.994152	-0.00931236	0.169303
Potassium voltage-gated channel subfamily A member 10	KCNA10	SL019583	KCNA10.13042.7	0.2	1.00204	-0.00120248	0.972934	-9.57	0.90426	-0.151077	1.08299e-12
ATPase family AAA domain-containing protein 2	ATAD2	SL007491	ATAD2.13043.157	0.35	1.00353	-0.00214161	0.968673	-7.23	0.927686	-0.116414	2.57076e-07
Tumor susceptibility gene 101 protein	TSG101	SL007627	TSG101.13044.5	4.11	1.04106	0.0329533	0.654675	18.21	1.18214	0.153155	0.0148233
Sodium- and chloride-dependent neutral and basic amino acid transporter B(0+)	SLC6A14	SL015342	SLC6A14.13053.6	1.98	1.01978	0.0115393	0.873725	-11.98	0.88016	-0.199236	5.52616e-10
Orphan sodium- and chloride-dependent neurotransmitter transporter NTT5	SLC6A16	SL019585	SLC6A16.13056.18	0.18	1.00185	-0.0007497	0.983802	-5.7	0.943043	-0.0879587	3.38959e-09
Riboflavin kinase	RFK	SL019557	RFK.13059.33	10.63	1.10628	0.131751	8.50239e-06	24.36	1.24362	0.217306	0.000789494
Glia maturation factor gamma	GMFG	SL016378	GMFG.13062.4	-2.16	0.97842	-0.0501427	0.324617	-16.86	0.831391	-0.321457	2.79483e-08
Enhancer of mRNA-decapping protein 4	EDC4	SL015023	EDC4.13066.42	-1.24	0.987602	-0.0238386	0.413856	-2.78	0.972223	-0.0465077	0.00770969
cGMP-dependent protein kinase 1, beta isozyme	PRKG1	SL009424	PRKG1.13067.5	-0.96	0.990431	-0.0184856	0.493908	7.32	1.0732	0.0931853	1.85591e-05
Acidic leucine-rich nuclear phosphoprotein 32 family member A	ANP32A	SL019559	ANP32A.13073.14	2.94	1.02941	0.0324079	0.359518	-4.8	0.952028	-0.0803127	0.00028502
Fragile X mental retardation syndrome-related protein 1	FXR1	SL018149	FXR1.13076.4	2.3	1.02296	0.011541	0.884589	-0.7	0.992984	-0.0329432	0.355794
Centrin-2	CETN2	SL014793	CETN2.13078.3	-0.95	0.99047	-0.0250997	0.584307	-6.92	0.930755	-0.11872	3.87928e-05
Protein unc-45 homolog A	UNC45A	SL011294	UNC45A.13082.9	2.9	1.02902	0.0102583	0.921358	32.18	1.32181	0.318985	2.72642e-06
Valine--tRNA ligase	VARS	SL013025	VARS.13083.18	1.85	1.01854	0.000221905	0.997468	-10.91	0.890866	-0.189563	2.57176e-07
Glucagon-like peptide 1 receptor	GLP1R	SL007231	GLP1R.13085.18	0.8	1.00801	0.00919292	0.694422	-5.75	0.942533	-0.0894599	2.76118e-08
Betacellulin	BTC	SL000137	BTC.13088.397	0.23	1.00235	-0.000250599	0.995015	1.17	1.01174	0.0139437	0.2762
Hypoxia-inducible factor 1-alpha	HIF1A	SL003349	HIF1A.13089.6	1.28	1.01283	0.0121076	0.772742	-7.11	0.928933	-0.114238	2.91215e-07
Protein S100-A6	S100A6	SL004827	S100A6.13090.17	16.01	1.1601	0.159075	0.0124274	122.19	2.22193	0.912202	6.15573e-13
Secreted and transmembrane protein 1	SECTM1	SL005430	SECTM1.13093.6	-1.58	0.984235	-0.0260338	0.158219	-4.52	0.954754	-0.0693464	5.32185e-08
R-spondin-3	RSPO3	SL018509	RSPO3.13094.75	9.85	1.09853	0.130712	4.31797e-12	2.8	1.02802	0.0382438	5.64558e-05
Lithostathine-1-alpha	REG1A	SL005357	REG1A.13095.51	-1.82	0.981774	-0.0485638	0.397942	2.55	1.02552	0.01927	0.542324
Bcl-2-like protein 2	BCL2L2	SL003774	BCL2L2.13097.11	0.36	1.00359	0.00272225	0.921753	-2.18	0.97818	-0.0339266	0.00139049
Vascular endothelial growth factor D	FIGF	SL003320	FIGF.13098.93	-2.81	0.971937	-0.0543523	0.154417	-21.76	0.78238	-0.407656	6.41925e-11
Sclerostin	SOST	SL007631	SOST.13101.60	2.05	1.02051	0.027489	0.0277537	4.28	1.04279	0.0587751	1.46796e-08
Protein FAM3D	FAM3D	SL012769	FAM3D.13102.1	-1.29	0.987056	-0.0208688	0.171887	-0.52	0.994751	-0.00924952	0.336841
Chorionic somatomammotropin hormone	CSH1 CSH2	SL009328	CSH1.CSH2.13103.125	15.6	1.15603	0.183306	8.09952e-06	-0.82	0.991812	-0.0208516	0.350749
Ephrin-B1	EFNB1	SL008614	EFNB1.13104.32	-1.95	0.980454	-0.0318535	0.0761848	-2.36	0.976449	-0.0373358	0.00284963
Ly6/PLAUR domain-containing protein 3	LYPD3	SL008402	LYPD3.13107.9	-2.44	0.975579	-0.0381372	0.0058123	-1.59	0.984076	-0.0302597	0.156978
Neuronal growth regulator 1	NEGR1	SL008810	NEGR1.13109.82	-0.59	0.994061	-0.0140289	0.694394	-0.4	0.996014	-0.010053	0.526594
B-cell lymphoma 6 protein	BCL6	SL007223	BCL6.13111.79	-0.78	0.992194	-0.0166219	0.610046	-6.46	0.935387	-0.10177	3.36221e-08
Follistatin-related protein 1	FSTL1	SL009349	FSTL1.13112.179	1.03	1.01034	0.0062243	0.904385	-0.01	0.999858	-0.00689628	0.729607
Osteopontin	SPP1	SL002688	SPP1.13113.7	-0.16	0.998408	-0.00576951	0.860046	0.61	1.00605	0.00582893	0.657916
Lumican	LUM	SL006230	LUM.13114.50	8.08	1.08075	0.0306989	0.799051	-0.06	0.999449	-0.00582363	0.736821
CD177 antigen	CD177	SL008931	CD177.13116.25	-0.44	0.995644	-0.0105273	0.756941	1.1	1.01097	0.0121442	0.398832
SPARC-related modular calcium-binding protein 1	SMOC1	SL011888	SMOC1.13118.5	0.42	1.00418	0.00192348	0.962346	-3.46	0.965355	-0.0546091	0.000134373
Protein Z-dependent protease inhibitor	SERPINA10	SL004467	SERPINA10.13119.26	-2.99	0.970064	-0.050646	0.0407378	-15.64	0.843569	-0.262725	7.1744e-13
Leucine-rich repeat transmembrane protein FLRT2	FLRT2	SL008360	FLRT2.13122.19	-1.58	0.984205	-0.02649	0.192156	-0.36	0.996426	-0.00838171	0.548749
Leucine-rich repeat transmembrane protein FLRT3	FLRT3	SL008372	FLRT3.13123.3	-1.46	0.985376	-0.0246695	0.216384	-0.69	0.993134	-0.013171	0.330132
Immunoglobulin superfamily containing leucine-rich repeat protein 2	ISLR2	SL018587	ISLR2.13124.20	-0.82	0.991788	-0.0137987	0.413107	-1.62	0.98378	-0.0263268	0.0297166
Desmocollin-2	DSC2	SL008631	DSC2.13126.52	0.18	1.00181	-0.00483834	0.921358	2.75	1.02749	0.0346093	0.0245923
Low-density lipoprotein receptor	LDLR	SL007070	LDLR.13129.40	-1.2	0.98805	-0.019948	0.260187	-0.23	0.997728	-0.00553678	0.63469
Hexokinase-2	HK2	SL007272	HK2.13130.150	3.12	1.03118	0.0332459	0.412516	14.16	1.1416	0.159903	5.59766e-05
Hexokinase-1	HK1	SL011180	HK1.13131.5	3.04	1.03044	0.0159504	0.860794	-11.54	0.884579	-0.202257	2.10517e-07
Semaphorin-5A	SEMA5A	SL008522	SEMA5A.13132.14	0.29	1.00288	-0.00209502	0.968568	1.98	1.01977	0.0230307	0.174524
Latent-transforming growth factor beta-binding protein 4	LTBP4	SL007033	LTBP4.13133.73	-1.19	0.988121	-0.021247	0.37541	0.46	1.00457	0.00306719	0.837575
E3 ubiquitin-protein ligase Mdm2	MDM2	SL001999	MDM2.13228.75	4.12	1.04119	0.0369602	0.501595	0.51	1.00509	-0.00532283	0.836025
Ig gamma-4, Kappa	IGHG4	SL020001	IGHG4.13231.90	-1.39	0.986149	-0.0259197	0.353098	-11.61	0.883872	-0.18823	7.81951e-12
Protein Wnt-3a	WNT3A	SL012449	WNT3A.13236.25	1.66	1.01663	0.00976155	0.882845	-11.43	0.885681	-0.199417	2.26283e-07
SH3 and multiple ankyrin repeat domains protein 3	SHANK3	SL019995	SHANK3.13242.134	1.54	1.01545	0.0175725	0.538826	8.93	1.08934	0.114382	7.47026e-07
Protein Wnt-5a	WNT5A	SL012434	WNT5A.13268.45	-3.43	0.965742	-0.0583345	0.0249857	-1.89	0.981104	-0.0391506	0.115428
Beta-defensin 113	DEFB113	SL012530	DEFB113.13374.4	-2.32	0.976845	-0.0389953	0.0833508	-6.89	0.931118	-0.117741	5.4152e-05
Synaptogyrin-3	SYNGR3	SL020085	SYNGR3.13375.48	0.53	1.00529	0.00449962	0.884589	-3.7	0.963015	-0.0584545	9.75929e-05
Cytochrome b561 domain-containing protein 1	CYB561D1	SL020095	CYB561D1.13377.3	-0.23	0.997717	-0.00742599	0.832519	-4.79	0.952148	-0.0748467	1.52775e-06
Glutaredoxin-like protein C5orf63	C5orf63	SL020102	C5orf63.13378.80	1.52	1.01515	0.0133144	0.78268	-13.92	0.860769	-0.228049	1.11668e-13
Beta-1,4-galactosyltransferase 1	B4GALT1	SL008831	B4GALT1.13381.49	-2.44	0.975559	-0.0428052	0.112507	-1	0.990009	-0.0200988	0.252611
E3 ubiquitin-protein ligase RNF34	RNF34	SL020103	RNF34.13386.248	0.27	1.00268	0.00054961	0.98829	-3.23	0.967674	-0.0502819	7.05493e-05
ETS homologous factor	EHF	SL015293	EHF.13387.55	-0.37	0.996287	-0.00866985	0.764275	-0.55	0.994465	-0.00898106	0.220852
Neuroendocrine convertase 1	PCSK1	SL012430	PCSK1.13388.57	-1.43	0.985742	-0.023389	0.177405	0.53	1.00526	0.00503493	0.682393
Sodium/potassium-transporting ATPase subunit beta-1	ATP1B1	SL008814	ATP1B1.13392.13	0.59	1.00587	-0.00855362	0.912876	13.37	1.13371	0.152656	7.33932e-05
Derlin-1	DERL1	SL015189	DERL1.13393.46	0.19	1.00188	-0.00254709	0.957711	5.89	1.05886	0.0711852	0.00335099
Beta-defensin 4A	DEFB4A	SL004533	DEFB4A.13397.88	3.03	1.0303	0.0257532	0.682958	-4.54	0.954574	-0.0840532	0.00518414
RELT-like protein 1	RELL1	SL020071	RELL1.13399.33	-0.83	0.991673	-0.0160537	0.547141	0.84	1.00838	0.00786077	0.621404
ETS translocation variant 5	ETV5	SL013779	ETV5.13403.5	-0.39	0.99609	-0.00948434	0.772742	0.65	1.00647	0.00611179	0.65887
Serine protease inhibitor Kazal-type 2	SPINK2	SL012422	SPINK2.13405.61	-0.94	0.990647	-0.0152265	0.30148	1.12	1.01118	0.0147283	0.0805651
E3 ubiquitin-protein ligase NRDP1	RNF41	SL020111	RNF41.13411.21	0.05	1.00052	-0.000736887	0.972934	3.5	1.03498	0.0464564	0.000368406
WAP four-disulfide core domain protein 6	WFDC6	SL012556	WFDC6.13412.5	-0.75	0.992456	-0.015656	0.618341	-5.73	0.942697	-0.0902583	6.37808e-07
Transmembrane protein 132D	TMEM132D	SL020086	TMEM132D.13416.8	-1.68	0.983169	-0.0267025	0.0646581	-0.07	0.999301	-0.00383428	0.768568
Protein kish-B	TMEM167B	SL020080	TMEM167B.13421.17	-0.47	0.995296	-0.00813798	0.626295	1.13	1.01133	0.0142629	0.170935
Ecto-NOX disulfide-thiol exchanger 2	ENOX2	SL012509	ENOX2.13422.66	0.01	1.00006	-0.00324285	0.921358	-5.97	0.940267	-0.0930789	1.63429e-08
Redox-regulatory protein FAM213A	FAM213A	SL008291	FAM213A.13423.94	1.4	1.01404	0.0170524	0.427918	-5.35	0.946454	-0.0841418	5.66326e-07
Mannosyl-oligosaccharide 1,2-alpha-mannosidase IC	MAN1C1	SL008941	MAN1C1.13427.66	3.16	1.03157	0.0329957	0.417202	20.86	1.20864	0.249066	1.03818e-09
WAP four-disulfide core domain protein 10A	WFDC10A	SL012827	WFDC10A.13429.3	0.41	1.00408	-0.00113058	0.98229	-5.88	0.941197	-0.0941006	1.90804e-06
Urea transporter 1	SLC14A1	SL010851	SLC14A1.13430.50	0.41	1.00406	-0.00256774	0.966427	-11.24	0.887585	-0.183663	1.98175e-10
Alpha-parvin	PARVA	SL008312	PARVA.13434.172	24.28	1.24276	0.284845	6.01214e-11	43.08	1.4308	0.419545	5.63797e-09
Myc-associated zinc finger protein	MAZ	SL020077	MAZ.13436.54	0.47	1.00471	0.00437067	0.874987	8.3	1.08297	0.109863	2.49458e-09
Chordin	CHRD	SL007661	CHRD.13438.115	1.57	1.01567	0.0189036	0.406061	3.51	1.0351	0.0475468	2.29998e-05
IQ domain-containing protein F3	IQCF3	SL020093	IQCF3.13439.6	1.64	1.01635	0.017502	0.610679	-10.86	0.891367	-0.17724	2.76919e-10
Dixin	DIXDC1	SL020107	DIXDC1.13441.30	-0.32	0.996805	-0.0103176	0.79702	-1.64	0.983629	-0.0280953	0.0589193
Splicing factor 3B subunit 4	SF3B4	SL020108	SF3B4.13449.25	-0.64	0.99363	-0.0105127	0.466983	2.31	1.02311	0.032106	5.94218e-06
Ubiquitin carboxyl-terminal hydrolase 8	USP8	SL020113	USP8.13450.49	4.63	1.04629	0.0390496	0.600445	21.99	1.21986	0.231894	1.89192e-05
Fibronectin type III domain-containing protein 4	FNDC4	SL006734	FNDC4.13451.2	1.89	1.01886	0.0130029	0.844649	-9.47	0.905265	-0.164952	4.76143e-06
Small integral membrane protein 13	SMIM13	SL020075	SMIM13.13452.113	0.48	1.00482	0.00534179	0.803842	1.34	1.01341	0.0181848	0.0134511
ETS-related transcription factor Elf-5	ELF5	SL020109	ELF5.13457.33	-0.64	0.993608	-0.0111013	0.54053	1.33	1.01334	0.0179382	0.0226934
Torsin-4A	TOR4A	SL016531	TOR4A.13459.30	-0.46	0.995441	-0.00813928	0.656493	1.03	1.01032	0.01361	0.0896372
Chondroadherin	CHAD	SL012363	CHAD.13460.4	-0.64	0.993636	-0.0151672	0.683812	4.88	1.04881	0.0648252	1.33626e-05
Peroxidasin homolog	PXDN	SL007573	PXDN.13463.1	12.52	1.12523	0.113948	0.0905824	66.78	1.66783	0.528703	1.34748e-06
Nutritionally-regulated adipose and cardiac enriched protein homolog	NRAC	SL020101	NRAC.13464.8	-0.71	0.992916	-0.0131407	0.579017	-3.81	0.961911	-0.0601163	0.000101768
Calcipressin-1	RCAN1	SL007283	RCAN1.13465.5	6.79	1.06786	0.0422262	0.584307	-0.71	0.992853	-0.0140483	0.330055
Neuralized-like protein 4	NEURL4	SL020119	NEURL4.13468.5	2.2	1.02203	0.0218435	0.584307	-9.98	0.90018	-0.158523	3.36132e-12
Parathyroid hormone/parathyroid hormone-related peptide receptor	PTH1R	SL014902	PTH1R.13470.43	1.81	1.0181	0.0235737	0.129828	1	1.00999	0.0111275	0.408693
Haloacid dehalogenase-like hydrolase domain-containing protein 2	HDHD2	SL016517	HDHD2.13472.35	6.06	1.06059	0.0575743	0.322003	33.09	1.33093	0.268031	0.000578711
Inositol-trisphosphate 3-kinase A	ITPKA	SL020131	ITPKA.13473.55	-0.06	0.999427	-0.00226235	0.918646	-3.35	0.966517	-0.051054	1.61546e-06
Glutathione S-transferase kappa 1	GSTK1	SL011317	GSTK1.13474.40	-2.99	0.970102	-0.0568913	0.142049	7.99	1.07993	0.0921888	0.00373447
Ubiquitin-conjugating enzyme E2 D4	UBE2D4	SL020116	UBE2D4.13475.10	9.24	1.09238	0.0830753	0.260187	87.19	1.8719	0.739287	3.71529e-12
DNA/RNA-binding protein KIN17	KIN	SL020144	KIN.13476.16	-0.53	0.994735	-0.00887115	0.556796	1.57	1.01567	0.021706	0.000547477
Leukotriene B4 receptor 1	LTB4R	SL007448	LTB4R.13477.65	-1.35	0.986471	-0.0324387	0.509144	9.78	1.0978	0.10824	0.00289973
Protein FAM171A2	FAM171A2	SL020149	FAM171A2.13479.8	-0.74	0.992566	-0.0144781	0.590017	-2.97	0.970308	-0.04779	0.00170466
Transcription elongation factor A protein 2	TCEA2	SL020143	TCEA2.13481.24	1.44	1.01437	0.0174326	0.423546	-6.61	0.93391	-0.105592	2.78611e-07
CCR4-NOT transcription complex subunit 1	CNOT1	SL020129	CNOT1.13482.14	0.2	1.00196	-0.00421186	0.935107	0.54	1.00543	-0.00405473	0.88201
Collagen alpha-1(I) chain	COL1A1	SL007932	COL1A1.13484.69	-0.51	0.994929	-0.00899554	0.629151	-0.76	0.992366	-0.0132167	0.232423
Transmembrane protein 87B	TMEM87B	SL020165	TMEM87B.13485.20	3.97	1.03968	0.0460464	0.151945	27.51	1.27506	0.310423	1.28363e-09
Polycystin-2	PKD2	SL020155	PKD2.13486.9	-0.17	0.998317	-0.0127748	0.803842	-4.79	0.952067	-0.0776421	6.603e-05
Protein unc-93 homolog B1	UNC93B1	SL020148	UNC93B1.13487.24	3.21	1.03209	0.0245695	0.663145	1.58	1.01582	0.0204102	0.0587982
Arfaptin-1	ARFIP1	SL020128	ARFIP1.13488.3	2.56	1.02562	0.0197266	0.779278	13.52	1.13519	0.146488	0.000625302
MAGUK p55 subfamily member 6	MPP6	SL020136	MPP6.13490.1	1.69	1.01688	0.0160645	0.719123	2.54	1.02544	0.0279978	0.170906
Retinal rod rhodopsin-sensitive cGMP 3',5'-cyclic phosphodiesterase subunit delta	PDE6D	SL020117	PDE6D.13491.40	-0.01	0.999908	-0.00356671	0.916854	-5.33	0.946726	-0.0823177	1.76853e-08
Stress-70 protein, mitochondrial	HSPA9	SL005768	HSPA9.13492.44	-1.94	0.980629	-0.0308831	0.0502945	-1.53	0.984664	-0.0257561	0.0559187
Glutamate receptor ionotropic, delta-1	GRID1	SL020164	GRID1.13493.5	0.36	1.00359	0.00359239	0.873355	-4.97	0.950328	-0.0753564	5.34352e-11
Ceramide synthase 5	CERS5	SL020154	CERS5.13494.6	0.61	1.00611	0.00703807	0.746194	-0.73	0.992705	-0.0124545	0.222507
Hydroxycarboxylic acid receptor 2	HCAR2	SL020147	HCAR2.13495.48	1.84	1.01842	0.0191666	0.610046	-8.49	0.915092	-0.135944	3.30076e-09
Hydroxymethylglutaryl-CoA synthase, cytoplasmic	HMGCS1	SL020125	HMGCS1.13496.19	5.23	1.05229	0.04697	0.462785	45.41	1.4541	0.484934	1.37769e-13
Eukaryotic translation initiation factor 3 subunit J	EIF3J	SL020138	EIF3J.13497.34	4.63	1.0463	0.0436473	0.424087	24.55	1.24551	0.191461	0.00792005
Inositol oxygenase	MIOX	SL020130	MIOX.13498.1	0.17	1.00166	-0.000552546	0.987087	-2.43	0.975724	-0.0575796	0.180047
Coagulation Factor VIII	F8	SL000359	F8.13499.30	3.57	1.03573	0.0173459	0.866953	8.61	1.08611	0.00898497	0.913634
Solute carrier family 35 member G2	SLC35G2	SL020163	SLC35G2.13501.10	1.74	1.01738	-0.0170437	0.881626	-43.88	0.561215	-0.97794	1.08165e-16
Sodium-independent sulfate anion transporter	SLC26A11	SL020153	SLC26A11.13502.2	-0.23	0.997747	-0.0151785	0.795119	-14.84	0.851619	-0.249075	5.85772e-12
PRA1 family protein 3	ARL6IP5	SL007985	ARL6IP5.13503.19	-1.3	0.986976	-0.0711659	0.44951	17.08	1.17075	0.130989	0.0613333
Secretory carrier-associated membrane protein 5	SCAMP5	SL020162	SCAMP5.13509.5	0.88	1.00877	0.0103369	0.635158	-6.8	0.932045	-0.10534	1.14006e-10
Sarcoplasmic/endoplasmic reticulum calcium ATPase 3	ATP2A3	SL011088	ATP2A3.13510.7	-0.73	0.992711	-0.0127687	0.510548	-4.43	0.95571	-0.06741	5.26443e-09
DNA-binding protein SATB1	SATB1	SL009828	SATB1.13511.29	1.12	1.01117	0.00790197	0.877142	-4.3	0.956959	-0.0714435	0.000603684
Heterogeneous nuclear ribonucleoprotein R	HNRNPR	SL013259	HNRNPR.13512.28	-0.31	0.996893	-0.00596019	0.768181	-1.62	0.983847	-0.0249341	0.00387649
E3 SUMO-protein ligase PIAS3	PIAS3	SL020133	PIAS3.13513.174	-0.6	0.993956	-0.0109973	0.610046	-3.57	0.964331	-0.0559069	8.40935e-05
Ras-related protein Rab-35	RAB35	SL005732	RAB35.13514.121	2.2	1.022	0.0164056	0.803668	-5.25	0.947464	-0.0891674	0.000281305
Regulation of nuclear pre-mRNA domain-containing protein 1A	RPRD1A	SL020146	RPRD1A.13515.8	0.74	1.0074	0.00968839	0.414033	-1.41	0.985907	-0.0218743	0.0104946
ER membrane protein complex subunit 4	EMC4	SL016509	EMC4.13516.46	1.02	1.01016	0.00703804	0.88001	8.88	1.08878	0.113911	6.78894e-07
Patched domain-containing protein 3	PTCHD3	SL020152	PTCHD3.13517.3	-0.3	0.996979	-0.00572837	0.766808	-1.59	0.984073	-0.024293	0.00180528
Arf-GAP with SH3 domain, ANK repeat and PH domain-containing protein 2	ASAP2	SL014608	ASAP2.13518.5	0.66	1.00659	0.00353933	0.93657	-8.86	0.911445	-0.151532	3.3467e-06
Rho guanine nucleotide exchange factor 25	ARHGEF25	SL020123	ARHGEF25.13519.112	1.12	1.01118	0.0147576	0.234706	0.46	1.00463	0.00523409	0.569913
Visinin-like protein 1	VSNL1	SL007318	VSNL1.13522.20	-0.85	0.991472	-0.0142139	0.381076	-2.05	0.97953	-0.0324392	0.00518414
Heparan-sulfate 6-O-sulfotransferase 2	HS6ST2	SL020161	HS6ST2.13524.25	-0.33	0.996736	-0.0160015	0.779739	4.01	1.04013	0.0351944	0.300521
Potassium voltage-gated channel subfamily G member 4	KCNG4	SL020151	KCNG4.13525.17	0.98	1.00982	0.00709667	0.877142	-8.75	0.912518	-0.140773	3.76445e-09
Lupus La protein	SSB	SL013009	SSB.13526.5	2.31	1.02312	0.0283968	0.210607	6.7	1.06698	0.0861106	1.78593e-05
Nucleosome assembly protein 1-like 2	NAP1L2	SL020132	NAP1L2.13529.39	-2.19	0.978101	-0.0345202	0.0173642	-3.67	0.963291	-0.0576943	5.98534e-05
Urotensin-2 receptor	UTS2R	SL020120	UTS2R.13530.5	-0.23	0.997656	-0.00566081	0.827582	-6.39	0.936097	-0.100011	1.59132e-08
Nuclear envelope phosphatase-regulatory subunit 1	CNEP1R1	SL020160	CNEP1R1.13532.25	0.13	1.00134	0.001153	0.943527	-1.79	0.98212	-0.0272086	0.000658337
Myomesin-2	MYOM2	SL008132	MYOM2.13534.20	-0.18	0.998222	-0.00529608	0.855559	2.49	1.02487	0.0327917	0.00539249
Collagen type IV alpha-3-binding protein	COL4A3BP	SL015375	COL4A3BP.13535.2	0.56	1.0056	0.00163764	0.972696	3.15	1.03147	0.0345615	0.12941
DNA polymerase iota	POLI	SL020124	POLI.13536.56	-0.59	0.994083	-0.0110279	0.626295	1.91	1.01911	0.0251171	0.0194773
Small conductance calcium-activated potassium channel protein 1	KCNN1	SL020168	KCNN1.13539.131	1.28	1.01276	0.00850586	0.877142	-4.57	0.954266	-0.0743512	0.00010598
G-protein coupled receptor 26	GPR26	SL020159	GPR26.13540.1	2.04	1.02044	0.0136403	0.84172	-7.11	0.928917	-0.121047	2.54766e-05
Myc target protein 1	MYCT1	SL016488	MYCT1.13541.1	0.92	1.00923	0.0105145	0.671693	-1.03	0.989692	-0.0179881	0.161178
Rho GTPase-activating protein 45	HMHA1	SL011276	HMHA1.13544.9	2.33	1.02335	-0.0523109	0.733013	46.59	1.46593	0.353704	0.000446542
Probable RNA-binding protein EIF1AD	EIF1AD	SL013206	EIF1AD.13545.97	1.99	1.01992	0.0243299	0.29029	3.49	1.03494	0.0457432	0.00132367
Disintegrin and metalloproteinase domain-containing protein 29	ADAM29	SL020150	ADAM29.13549.15	0.19	1.00195	0.000529066	0.986175	-1.15	0.988514	-0.0181194	0.036855
Switch-associated protein 70	SWAP70	SL010879	SWAP70.13552.7	3.09	1.03093	0.0358076	0.253921	7.62	1.07617	0.0974482	7.78943e-06
DCN1-like protein 3	DCUN1D3	SL020126	DCUN1D3.13553.4	-0.87	0.991293	-0.0154723	0.469447	2.27	1.02266	0.0298584	0.00871536
Replication initiator 1	REPIN1	SL020118	REPIN1.13554.78	-0.5	0.99495	-0.00787478	0.387429	-0.83	0.991735	-0.012661	0.0361989
5-hydroxytryptamine receptor 2A	HTR2A	SL020157	HTR2A.13556.28	0.74	1.00738	0.00948886	0.480465	4.27	1.04272	0.0542832	0.00185577
Nectin-3	PVRL3	SL004802	PVRL3.13557.3	1.19	1.01195	0.0122245	0.732303	-7.42	0.925762	-0.116326	3.27805e-10
5-hydroxytryptamine receptor 6	HTR6	SL020176	HTR6.13561.5	1.01	1.01011	0.0111416	0.69387	-7.24	0.927645	-0.114129	4.89108e-09
Acyl-CoA-binding domain-containing protein 7	ACBD7	SL020184	ACBD7.13563.259	0.02	1.00016	-0.00084247	0.968568	-0.9	0.991036	-0.0141728	0.0718466
Retinoblastoma-like protein 2	RBL2	SL003760	RBL2.13565.2	-2.35	0.976478	-0.0383476	0.0419964	2.69	1.02693	0.0332386	0.0422696
RNA polymerase II subunit A C-terminal domain phosphatase SSU72	SSU72	SL020204	SSU72.13566.2	1.32	1.01316	0.0141158	0.66796	-0.14	0.998598	-0.00598088	0.699806
Dihydropyrimidinase-related protein 2	DPYSL2	SL008214	DPYSL2.13567.1	2.82	1.02824	0.0327585	0.26625	-3.81	0.961932	-0.0783431	0.0181229
26S proteasome non-ATPase regulatory subunit 4	PSMD4	SL011203	PSMD4.13568.30	3.86	1.03858	0.0425207	0.262483	10.08	1.10083	0.120524	8.13795e-05
Vigilin	HDLBP	SL008163	HDLBP.13570.43	0.62	1.00624	0.00402063	0.921358	0.02	1.00022	-0.003914	0.811246
26S proteasome non-ATPase regulatory subunit 11	PSMD11	SL010941	PSMD11.13572.43	1.68	1.01679	-0.00415566	0.968673	9.43	1.09434	-0.0182248	0.832519
Actin-related protein 2/3 complex subunit 3	ARPC3	SL004616	ARPC3.13573.5	1.96	1.01956	0.0171556	0.750172	-2.84	0.971564	-0.0559754	0.0422905
Rho-related GTP-binding protein Rho6	RND1	SL020205	RND1.13574.50	0.35	1.00355	0.000567859	0.989749	-5.65	0.943526	-0.088628	2.12244e-07
Segment polarity protein dishevelled homolog DVL-2	DVL2	SL020209	DVL2.13575.40	1.89	1.01893	0.01179	0.863963	1.38	1.01377	0.00354011	0.913401
Splicing factor U2AF 65 kDa subunit	U2AF2	SL017896	U2AF2.13577.25	-2.21	0.977921	-0.0375439	0.106961	-1.28	0.98718	-0.0287396	0.225741
UDP-N-acetylhexosamine pyrophosphorylase	UAP1	SL009232	UAP1.13580.2	0.57	1.00571	0.00749311	0.497272	-0.17	0.998317	-0.00343536	0.660898
Apoptotic protease-activating factor 1	APAF1	SL003661	APAF1.13583.19	-2.2	0.977989	-0.0337007	0.00187757	-2.58	0.974157	-0.0400363	0.0003123
Rac GTPase-activating protein 1	RACGAP1	SL005989	RACGAP1.13587.10	-2.71	0.972876	-0.054489	0.17699	-21.71	0.782862	-0.45216	2.32128e-08
Annexin A9	ANXA9	SL020193	ANXA9.13588.11	-0.04	0.9996	-0.00280354	0.918142	-2.76	0.972386	-0.0424555	6.98467e-05
Amyloid beta A4 precursor protein-binding family B member 3	APBB3	SL007058	APBB3.13589.10	0.82	1.00819	0.00986995	0.60889	-0.77	0.992291	-0.0132418	0.212169
Oligoribonuclease, mitochondrial	REXO2	SL020207	REXO2.13590.1	6.34	1.06337	0.0709977	0.0729681	28.23	1.28233	0.257967	0.000127935
DNA primase small subunit	PRIM1	SL020210	PRIM1.13591.31	-0.37	0.996293	-0.00747408	0.758339	-0.09	0.999076	-0.00340034	0.763789
ADP-ribosylation factor-binding protein GGA1	GGA1	SL020181	GGA1.13594.158	2.28	1.02279	0.0127727	0.87442	20.06	1.20061	0.209699	5.98343e-05
Thiamine-triphosphatase	THTPA	SL020185	THTPA.13595.20	1.4	1.01401	0.00937491	0.872189	8.39	1.08393	0.10342	0.000101845
Ras-related protein Rab-27B	RAB27B	SL006957	RAB27B.13596.3	0.94	1.00942	0.00454604	0.933822	-5.3	0.946959	-0.0861794	2.4397e-05
Ras-related protein Rab-31	RAB31	SL014934	RAB31.13597.20	0.52	1.00524	-0.00178817	0.974476	9.37	1.09365	0.0984871	0.0216913
Rab9 effector protein with kelch motifs	RABEPK	SL020211	RABEPK.13599.15	1.45	1.01447	0.0121858	0.803842	-6.21	0.937907	-0.0995162	9.58874e-07
NHP2-like protein 1	NHP2L1	SL013050	NHP2L1.13602.6	4.3	1.043	0.0579628	2.63069e-05	1.26	1.01263	0.0118989	0.522265
Rieske domain-containing protein	RFESD	SL020186	RFESD.13603.7	4.75	1.04745	0.0471509	0.351874	21.59	1.21593	0.176848	0.00915761
E3 ubiquitin-protein ligase NEURL1	NEURL1	SL020194	NEURL1.13604.27	0.08	1.0008	-0.00423456	0.92026	-5.7	0.942955	-0.0898109	2.74289e-07
Annexin A10	ANXA10	SL015314	ANXA10.13605.16	-0.31	0.996869	-0.00882924	0.803842	-8.71	0.912915	-0.136843	6.55432e-12
General transcription factor II-I	GTF2I	SL007326	GTF2I.13609.11	0.37	1.00369	0.00398244	0.844848	-0.21	0.997857	-0.0042844	0.608441
Melanoma-associated antigen 10	MAGEA10	SL005065	MAGEA10.13610.9	-0.6	0.994031	-0.0132583	0.682958	-2.87	0.9713	-0.046467	0.00243435
Cytohesin-interacting protein	CYTIP	SL020195	CYTIP.13612.7	-1.36	0.98643	-0.0268637	0.410128	-1.64	0.983578	-0.0300304	0.100223
Adenylate kinase isoenzyme 5	AK5	SL005741	AK5.13613.23	0.7	1.00702	-0.0220592	0.823717	-7.1	0.929012	-0.146851	0.0032905
CREB-binding protein	CREBBP	SL003777	CREBBP.13614.6	0.03	1.00028	-0.00310378	0.927276	-9.81	0.901917	-0.154708	4.54287e-13
Cytoplasmic protein NCK2	NCK2	SL007010	NCK2.13615.60	3.59	1.03587	-0.0140933	0.927276	18.67	1.18674	0.131879	0.0859409
Mitotic spindle assembly checkpoint protein MAD1	MAD1L1	SL015381	MAD1L1.13618.15	-0.14	0.998647	-0.00823046	0.852776	-3.41	0.965916	-0.0549801	0.000806402
ATPase ASNA1	ASNA1	SL016377	ASNA1.13620.10	1.74	1.01737	0.0206109	0.409816	13.04	1.13041	0.163351	1.0186e-08
AP-2 complex subunit alpha-2	AP2A2	SL020199	AP2A2.13621.31	8.43	1.08425	0.0952601	0.0229634	32.48	1.32479	0.289062	0.000108561
Serine/threonine-protein phosphatase 2A 56 kDa regulatory subunit alpha isoform	PPP2R5A	SL014961	PPP2R5A.13622.16	0.13	1.00127	-0.0124981	0.855214	11.43	1.1143	0.113882	0.0122351
Histone-lysine N-methyltransferase 2D	MLL2	SL007956	MLL2.13623.4	1.11	1.0111	0.0116583	0.723164	-2.23	0.977704	-0.0361506	0.00871673
NAD kinase	NADK	SL020213	NADK.13624.17	-1.05	0.989492	-0.0168013	0.21603	-0.76	0.992414	-0.012888	0.209436
Lupus La protein	SSB	SL013009	SSB.13625.19	0.39	1.00395	0.0040301	0.860794	0.52	1.00521	0.00643916	0.408984
Growth factor receptor-bound protein 14	GRB14	SL020196	GRB14.13628.58	-0.78	0.992245	-0.0149749	0.565306	-6.47	0.93527	-0.100837	2.49752e-09
Cysteine protease ATG4B	ATG4B	SL020200	ATG4B.13629.25	-1.25	0.987487	-0.0204881	0.212583	2.36	1.0236	0.0301421	0.026223
Retinoblastoma-binding protein 5	RBBP5	SL003766	RBBP5.13631.1	1.19	1.01188	0.0149705	0.381076	1.63	1.01626	0.02114	0.0444061
Zyxin	ZYX	SL009456	ZYX.13632.10	-2.28	0.977227	-0.0502703	0.270676	1.82	1.01823	0.0144432	0.580949
Pirin	PIR	SL006975	PIR.13634.209	-0.35	0.996466	-0.00703903	0.758149	4.16	1.04162	0.0531601	0.00170946
Nucleosome assembly protein 1-like 1	NAP1L1	SL008135	NAP1L1.13636.20	7.72	1.07724	0.0309367	0.835202	52.89	1.52892	0.368454	0.000439182
General vesicular transport factor p115	USO1	SL016380	USO1.13639.101	-0.24	0.997596	-0.00807595	0.831759	3.71	1.03711	0.0463831	0.0104766
Interferon-induced protein with tetratricopeptide repeats 3	IFIT3	SL004393	IFIT3.13642.90	0.6	1.00597	0.00469942	0.895105	4.69	1.04691	0.0574487	0.00454952
Hepatocyte growth factor-regulated tyrosine kinase substrate	HGS	SL016371	HGS.13644.30	0.84	1.00838	-0.0219354	0.827582	35.62	1.35616	0.339911	2.21118e-06
Pre-mRNA-splicing factor ATP-dependent RNA helicase PRP16	DHX38	SL020202	DHX38.13645.14	1.32	1.01316	0.00765353	0.896566	-5.6	0.943963	-0.0918496	2.92812e-05
Kv channel-interacting protein 1	KCNIP1	SL020183	KCNIP1.13650.11	2.35	1.02354	0.011151	0.893008	-6.35	0.936473	-0.109688	0.000110785
E3 ubiquitin-protein ligase ZFP91	ZFP91	SL020192	ZFP91.13651.54	-0.44	0.995581	-0.00793403	0.666853	0.79	1.00787	0.00957182	0.332876
TOM1-like protein 1	TOM1L1	SL020197	TOM1L1.13652.2	-0.82	0.991846	-0.0155247	0.547417	-4.6	0.954016	-0.071628	1.5391e-06
O-acetyl-ADP-ribose deacetylase MACROD1	MACROD1	SL020203	MACROD1.13653.335	2.38	1.02376	0.0186217	0.772742	-7.58	0.924243	-0.126892	4.01381e-06
Rho-associated protein kinase 2	ROCK2	SL005370	ROCK2.13654.1	-0.55	0.994492	-0.0277241	0.695181	9.02	1.09017	0.0829656	0.0708612
Nucleolin	NCL	SL005695	NCL.13655.34	2.1	1.02102	0.0284507	0.0106575	3.11	1.03113	0.0416013	0.000401598
Bifunctional polynucleotide phosphatase/kinase	PNKP	SL007610	PNKP.13657.2	-2.67	0.973274	-0.0441579	0.0429887	4.99	1.04991	0.0646969	0.000227347
Platelet-derived growth factor C	PDGFC	SL011071	PDGFC.13658.31	-1.28	0.987245	-0.0263807	0.461014	1.9	1.01901	0.019307	0.363728
Serine/threonine-protein phosphatase 2A regulatory subunit B'' subunit alpha	PPP2R3A	SL004990	PPP2R3A.13665.35	0.41	1.00405	-0.00167554	0.972696	-0.26	0.997435	-0.00972075	0.602859
Carbonic anhydrase-related protein 10	CA10	SL010449	CA10.13666.222	-1.04	0.989594	-0.0164764	0.188339	0.58	1.00584	0.00693683	0.448896
Neutrophil elastase	ELANE	SL000401	ELANE.13671.40	-1.25	0.987451	-0.0252734	0.444112	8.23	1.08234	0.0996795	0.000310447
Heat shock 70 kDa protein 6	HSPA6	SL013017	HSPA6.13672.3	1.38	1.01375	0.0110597	0.825222	-2.25	0.977475	-0.0406566	0.0439847
Inhibin beta B chain	INHBB	SL001933	INHBB.13676.46	1.72	1.01724	0.015514	0.758149	8.55	1.0855	0.110085	8.34688e-07
NGFI-A-binding protein 2	NAB2	SL020216	NAB2.13680.3	0.89	1.0089	0.010121	0.680031	4.74	1.04742	0.065041	2.0302e-09
Casein kinase II subunit alpha'	CSNK2A2	SL013751	CSNK2A2.13681.173	1.58	1.01581	0.0166448	0.635371	-1.27	0.987304	-0.0229777	0.138898
Macrophage colony-stimulating factor 1 receptor	CSF1R	SL004153	CSF1R.13682.47	6.49	1.06495	0.0179597	0.881157	-0.44	0.995565	-0.0132211	0.508755
Interleukin-5 receptor subunit alpha	IL5RA	SL005188	IL5RA.13686.2	-2.36	0.976434	-0.0385086	0.0457338	-2.7	0.972953	-0.0454868	0.0117264
Calcyphosin-like protein	CAPSL	SL020217	CAPSL.13688.2	-1.03	0.98966	-0.0163371	0.18785	1.62	1.01618	0.0215935	0.0171874
Sodium-coupled monocarboxylate transporter 1	SLC5A8	SL020232	SLC5A8.13691.10	-2.76	0.972366	-0.0520695	0.14024	-4.77	0.952338	-0.0883113	0.00415082
WNT1-inducible-signaling pathway protein 1	WISP1	SL004689	WISP1.13692.154	4.62	1.04617	0.0438472	0.36986	-0.44	0.995562	-0.00810666	0.407664
Cytokine receptor-like factor 2	CRLF2	SL005226	CRLF2.13694.24	-0.36	0.996363	-0.00749103	0.765188	2.23	1.02226	0.0296156	0.0053876
Glycerol-3-phosphate dehydrogenase [NAD(+)], cytoplasmic	GPD1	SL007151	GPD1.13697.51	1.87	1.01869	0.0113492	0.869705	9.02	1.09018	0.106803	0.000557694
Dyslexia-associated protein KIAA0319-like protein	KIAA0319L	SL020223	KIAA0319L.13698.28	1.36	1.01355	0.0160069	0.499914	-2.31	0.976879	-0.0364273	0.00228554
Annexin A2	ANXA2	SL004209	ANXA2.13700.10	35.32	1.35317	0.373538	1.51694e-10	33.06	1.33064	0.358496	5.24516e-10
Hydroxymethylglutaryl-CoA synthase, mitochondrial	HMGCS2	SL014847	HMGCS2.13704.5	0.27	1.0027	0.00193332	0.942041	6.74	1.06744	0.0893793	1.3964e-07
Clathrin heavy chain 1	CLTC	SL008164	CLTC.13711.10	0.31	1.00307	0.00289624	0.89495	-1.75	0.982484	-0.0269477	0.00214164
Ficolin-2	FCN2	SL006542	FCN2.13717.15	2.78	1.02781	0.0261002	0.610046	4.36	1.04357	0.0525512	0.0141162
Serine/threonine-protein kinase PAK 4	PAK4	SL020219	PAK4.13719.19	0.02	1.00023	-0.00965929	0.868594	7.41	1.07406	0.0852819	0.00498939
Myeloblastin	PRTN3	SL004008	PRTN3.13720.95	-0.23	0.997733	-0.00661716	0.834597	1.77	1.01771	0.0220505	0.0933821
Fibroblast growth factor 19	FGF19	SL004337	FGF19.13724.27	-1.88	0.981247	-0.0296248	0.0383668	-1.52	0.984848	-0.0246125	0.0350525
Speckle-type POZ protein	SPOP	SL020220	SPOP.13727.44	0.56	1.00564	0.000284569	0.995015	-2.69	0.973139	-0.0466745	0.0190348
Endoplasmic reticulum resident protein 29	ERP29	SL003522	ERP29.13728.19	-0.58	0.994209	-0.0392919	0.635892	5.76	1.05756	0.0393668	0.426562
Interleukin-12 subunit beta	IL12B	SL004250	IL12B.13733.5	-0.95	0.990515	-0.016234	0.399227	2.29	1.02289	0.030391	0.0057762
Rap1 GTPase-activating protein 1	RAP1GAP	SL020221	RAP1GAP.13735.1	-0.46	0.995394	-0.00765904	0.577086	0.63	1.00635	0.00801471	0.305842
Inhibin beta A chain	INHBA	SL001932	INHBA.13738.8	29.11	1.29108	0.337968	2.36317e-12	7.27	1.07268	0.0948298	1.24972e-06
Secreted frizzled-related protein 3	FRZB	SL004650	FRZB.13740.51	56.58	1.56578	0.588088	2.8966e-16	4.04	1.0404	0.0536794	0.000102555
Cullin-4B	CUL4B	SL020222	CUL4B.13743.56	-1.4	0.986043	-0.0238391	0.255539	-1.82	0.981836	-0.0293096	0.0148794
Interleukin-3 receptor subunit alpha	IL3RA	SL005187	IL3RA.13744.37	-0.49	0.995082	-0.00885551	0.642186	4.87	1.04871	0.0654201	1.91e-06
C-C motif chemokine 8	CCL8	SL000515	CCL8.13748.4	-0.63	0.993682	-0.0122691	0.634309	2.81	1.02808	0.0383433	5.33419e-05
RecQ-mediated genome instability protein 1	RMI1	SL020268	RMI1.13926.1	0.85	1.00853	0.00386612	0.94261	-0.1	0.998979	-0.00855904	0.671492
Peroxisomal carnitine O-octanoyltransferase	CROT	SL020289	CROT.13929.27	-0.33	0.99669	-0.00877212	0.801542	2.66	1.02661	0.0338348	0.0205811
DNA dC->dU-editing enzyme APOBEC-3G	APOBEC3G	SL007678	APOBEC3G.13930.3	2.46	1.02459	0.0225165	0.691423	13.59	1.13589	0.164057	1.54249e-06
Rho guanine nucleotide exchange factor 7	ARHGEF7	SL005746	ARHGEF7.13932.45	1.55	1.01546	-0.00355452	0.971885	-10.65	0.893523	-0.187399	1.34389e-06
NGFI-A-binding protein 1	NAB1	SL020257	NAB1.13933.276	3.95	1.03949	0.0231092	0.810562	-36.53	0.634685	-0.753264	1.37546e-15
Guanine nucleotide exchange factor DBS	MCF2L	SL014593	MCF2L.13934.3	1.42	1.01416	0.0166738	0.499914	-5.86	0.941427	-0.0967983	3.13784e-05
Phosphoglycerate kinase 2	PGK2	SL020280	PGK2.13936.24	-0.24	0.997624	-0.00568452	0.826253	-0.01	0.999881	-0.00188149	0.856581
Cullin-associated NEDD8-dissociated protein 1	CAND1	SL008246	CAND1.13937.75	1.91	1.01911	0.0164083	0.760247	4.86	1.04857	0.00884071	0.877443
UTP--glucose-1-phosphate uridylyltransferase	UGP2	SL006519	UGP2.13939.14	-2.05	0.979534	-0.0379107	0.219969	7.64	1.07642	0.0944793	0.000194147
Gamma-interferon-inducible protein 16	IFI16	SL006071	IFI16.13940.19	11.28	1.11278	0.124353	0.00656939	18.99	1.18991	0.186576	0.000648629
Phenylalanine--tRNA ligase, mitochondrial	FARS2	SL020259	FARS2.13941.82	0.91	1.00913	0.00964753	0.754853	-4	0.959985	-0.0619178	2.96746e-06
SPRY domain-containing SOCS box protein 1	SPSB1	SL020269	SPSB1.13942.140	2.44	1.02438	0.0296823	0.225925	-5.82	0.941802	-0.0977048	8.46324e-05
Protein dpy-30 homolog	DPY30	SL020276	DPY30.13943.38	-0.58	0.994158	-0.0104146	0.60033	-0.01	0.999917	-0.00192922	0.856409
Sulfotransferase 1A3	SULT1A3	SL000578	SULT1A3.13944.3	-1.3	0.987022	-0.0478891	0.510784	30.65	1.30647	0.312083	1.13866e-06
Probable ATP-dependent RNA helicase DDX23	DDX23	SL020297	DDX23.13946.8	1.18	1.01176	0.0115896	0.759406	-5.02	0.949796	-0.0783966	5.19176e-07
Peroxisomal NADH pyrophosphatase NUDT12	NUDT12	SL020301	NUDT12.13947.371	0.94	1.00939	0.0110302	0.621691	1.45	1.01447	0.0144106	0.439082
Collagen type IV alpha-3-binding protein	COL4A3BP	SL015375	COL4A3BP.13950.9	1.98	1.01984	0.0194441	0.671655	13.28	1.13281	0.160644	1.30284e-06
Death-associated protein kinase 1	DAPK1	SL007277	DAPK1.13955.33	0.39	1.00389	0.00193035	0.960453	6.53	1.06525	0.0858767	1.0579e-06
Probable RNA-binding protein 46	RBM46	SL020270	RBM46.13958.5	-1.02	0.989789	-0.0163856	0.234706	3.14	1.03142	0.0430004	8.74703e-06
Cytosol aminopeptidase	LAP3	SL000499	LAP3.13959.7	1.67	1.01674	-0.00558215	0.958689	20.85	1.2085	0.175817	0.0101645
Arf-GAP with GTPase, ANK repeat and PH domain-containing protein 3	AGAP3	SL020282	AGAP3.13960.15	1.6	1.01603	0.014891	0.752321	-8.96	0.910432	-0.146272	3.76577e-08
Kinesin-like protein KIF3A	KIF3A	SL020291	KIF3A.13961.18	-0.43	0.995699	-0.0165274	0.756941	-7.16	0.928354	-0.120522	8.75582e-06
Toll-interacting protein	TOLLIP	SL004521	TOLLIP.13963.7	2.95	1.02949	-0.00663965	0.960453	13.96	1.13963	0.145666	0.00236174
Myomesin-3	MYOM3	SL008254	MYOM3.13966.30	-0.06	0.999351	-0.025687	0.755797	-9.09	0.909089	-0.160071	8.66896e-06
Thioredoxin reductase 1, cytoplasmic	TXNRD1	SL005724	TXNRD1.13967.14	1.7	1.01704	0.0185976	0.577698	8.51	1.08512	0.105527	3.3517e-05
Importin subunit alpha-7	KPNA6	SL020292	KPNA6.13969.24	11.67	1.1167	0.0992227	0.218722	56.01	1.56006	0.37166	0.000394043
17-beta-hydroxysteroid dehydrogenase 14	HSD17B14	SL020263	HSD17B14.13972.4	0.02	1.00016	-0.00113559	0.960497	-5.28	0.947205	-0.0825558	3.48591e-07
Tubulin--tyrosine ligase	TTL	SL020271	TTL.13973.62	3.11	1.0311	0.0372726	0.171887	27.06	1.2706	0.310086	4.0312e-11
Liprin-alpha-1	PPFIA1	SL020284	PPFIA1.13975.56	-0.86	0.991377	-0.0308576	0.635158	11.43	1.1143	0.131018	0.000347079
Rho guanine nucleotide exchange factor 1	ARHGEF1	SL015120	ARHGEF1.13976.9	-0.57	0.994299	-0.0114568	0.680031	5.68	1.05684	0.0736165	6.30033e-05
BRCA1-associated RING domain protein 1	BARD1	SL015168	BARD1.13977.28	-0.28	0.99718	-0.00541597	0.779739	-3.14	0.968564	-0.0474146	1.65616e-07
T-box transcription factor TBX3	TBX3	SL004696	TBX3.13978.122	0.24	1.00241	0.000150459	0.996119	1.9	1.01898	0.0245683	0.0352414
Anion exchange transporter	SLC26A7	SL020254	SLC26A7.13979.3	0.67	1.00671	0.00828113	0.621623	6.38	1.06376	0.0847801	1.31859e-07
Regulator of G-protein signaling 18	RGS18	SL016529	RGS18.13982.33	0.34	1.0034	-0.00589909	0.921342	-0.07	0.999306	-0.0163981	0.58176
ATP-dependent RNA helicase DDX25	DDX25	SL020293	DDX25.13984.23	0.3	1.00297	0.00159341	0.960497	-4.2	0.957963	-0.0636854	2.21448e-09
E3 ubiquitin-protein ligase SMURF2	SMURF2	SL007669	SMURF2.13985.12	1.42	1.01419	0.0155948	0.614795	-3.26	0.967395	-0.0516598	0.000263418
LanC-like protein 1	LANCL1	SL010800	LANCL1.13986.6	8.56	1.08562	0.0831382	0.175223	46.42	1.46419	0.370065	3.61678e-05
NmrA-like family domain-containing protein 1	NMRAL1	SL020265	NMRAL1.13988.67	3.27	1.03268	0.040552	0.0899486	1.26	1.01263	0.0132325	0.424489
Pyruvate carboxylase, mitochondrial	PC	SL003652	PC.13990.1	-0.28	0.997185	-0.00568515	0.791697	1.07	1.01065	0.0129329	0.26256
Eukaryotic translation initiation factor 4 gamma 3	EIF4G3	SL020285	EIF4G3.13991.47	-0.05	0.999521	-0.00317626	0.912181	-4.79	0.952114	-0.0739859	1.2119e-07
Vesicle-fusing ATPase	NSF	SL007239	NSF.13992.12	0.93	1.00928	0.00447868	0.932958	11.36	1.11365	0.106006	0.0246239
Band 4.1-like protein 1	EPB41L1	SL020300	EPB41L1.13993.20	17.95	1.17948	0.157616	0.0512284	25.87	1.25872	0.0859138	0.422279
rRNA 2'-O-methyltransferase fibrillarin	FBL	SL020302	FBL.13994.1	2.07	1.0207	0.0150449	0.813889	-6.79	0.93206	-0.113442	1.11632e-05
Phosphopantothenoylcysteine decarboxylase	PPCDC	SL020266	PPCDC.13996.16	0.1	1.00096	-0.0003572	0.989749	3.52	1.03523	0.0481951	1.77072e-06
Adenylosuccinate synthetase isozyme 1	ADSSL1	SL020277	ADSSL1.13998.26	2.63	1.02635	0.0232821	0.641381	10.13	1.10126	0.133521	3.34473e-11
Dedicator of cytokinesis protein 9	DOCK9	SL020303	DOCK9.14002.18	0.5	1.00504	0.00591394	0.758149	0.61	1.00607	0.00710204	0.461004
Chromodomain-helicase-DNA-binding protein 7	CHD7	SL008319	CHD7.14005.2	-0.76	0.992359	-0.0120884	0.28525	1.87	1.01872	0.0259788	7.09779e-05
Glycine N-methyltransferase	GNMT	SL020278	GNMT.14006.36	-0.23	0.997729	-0.00454499	0.809872	0.06	1.00064	-1.65884e-05	0.997918
Bifunctional 3'-phosphoadenosine 5'-phosphosulfate synthase 1	PAPSS1	SL020287	PAPSS1.14007.22	0.19	1.00185	0.000533558	0.985819	1.63	1.01634	0.0194736	0.185189
mRNA-decapping enzyme 1A	DCP1A	SL020295	DCP1A.14008.22	-1.72	0.982813	-0.0271754	0.0534222	-2.44	0.975615	-0.0400331	0.00954546
Protein S100-A11	S100A11	SL004809	S100A11.14011.17	1.48	1.01483	0.0190627	0.241825	0.61	1.00612	0.00658182	0.563678
Probable ATP-dependent RNA helicase DHX58	DHX58	SL007593	DHX58.14012.17	-0.31	0.996874	-0.00594919	0.766022	-2.93	0.970673	-0.0445826	4.5453e-06
TRAF family member-associated NF-kappa-B activator	TANK	SL015118	TANK.14013.11	-2.39	0.976111	-0.0487023	0.245151	2.87	1.02875	0.0281863	0.295112
Mediator of RNA polymerase II transcription subunit 4	MED4	SL020316	MED4.14021.81	-0.14	0.998584	-0.00432828	0.87352	-5.31	0.94687	-0.0835151	7.16378e-07
Ectodysplasin-A, secreted form	EDA	SL004644	EDA.14024.196	0.28	1.00284	-0.00703816	0.904893	-5.84	0.941649	-0.0963512	3.54113e-05
Tumor necrosis factor receptor superfamily member 9	TNFRSF9	SL004126	TNFRSF9.14025.18	-0.2	0.99804	-0.0039912	0.830094	0.89	1.00886	0.0119548	0.061827
Interleukin-17F	IL17F	SL004352	IL17F.14026.24	0.39	1.00387	0.00321671	0.905513	-2.55	0.974473	-0.0398757	0.000669856
Phosphatidylinositol 4-phosphate 3-kinase C2 domain-containing subunit alpha	PIK3C2A	SL020311	PIK3C2A.14028.22	0.64	1.00644	-0.00263465	0.970106	-6.44	0.935592	-0.106378	1.01481e-05
COP9 signalosome complex subunit 2	COPS2	SL010966	COPS2.14029.42	1.74	1.01736	0.0164586	0.712954	-16.1	0.838963	-0.287859	3.77347e-09
Tumor-associated calcium signal transducer 2	TACSTD2	SL001890	TACSTD2.14034.22	0.06	1.00059	-0.000586142	0.979459	0.89	1.00889	0.0115029	0.169238
T-lymphoma invasion and metastasis-inducing protein 1	TIAM1	SL007386	TIAM1.14035.13	0.02	1.00021	-0.00214925	0.942041	1.6	1.01597	0.0207754	0.0487708
Multiple PDZ domain protein	MPDZ	SL020312	MPDZ.14036.116	-0.85	0.991539	-0.0143563	0.413856	-0.07	0.999326	-0.00291834	0.79089
Ran-binding protein 3	RANBP3	SL013273	RANBP3.14037.18	0.16	1.00163	-0.00161488	0.968673	6.86	1.06864	0.0902943	3.85958e-07
Kallikrein-5	KLK5	SL003863	KLK5.14039.33	0.49	1.00487	0.00452502	0.868103	1.66	1.01659	0.0228667	0.00082843
Early endosome antigen 1	EEA1	SL008204	EEA1.14043.12	1.51	1.01508	-0.000151776	0.998227	-8.02	0.9198	-0.138428	1.22631e-05
Nuclear receptor coactivator 2	NCOA2	SL020317	NCOA2.14045.12	0.86	1.00859	0.00564671	0.902401	-5.13	0.948745	-0.0827796	2.67935e-05
Brain-derived neurotrophic factor	BDNF	SL003951	BDNF.14047.78	34.29	1.34295	-0.00505316	0.988094	38.6	1.38599	0.254728	0.00965086
Interleukin-1 Receptor accessory protein	IL1RAP	SL004588	IL1RAP.14048.7	8.25	1.08251	0.021937	0.870147	0.11	1.00114	-0.00431516	0.823681
Forkhead box protein C2	FOXC2	SL007629	FOXC2.14051.54	-0.37	0.996301	-0.00758119	0.762813	1.58	1.01582	0.0201116	0.0855503
Protein unc-13 homolog A	UNC13A	SL009417	UNC13A.14052.26	-0.32	0.996817	-0.00675282	0.783486	0.56	1.00559	0.00624051	0.546426
Interleukin-15 receptor subunit alpha	IL15RA	SL004151	IL15RA.14054.17	-1.61	0.983882	-0.0265109	0.144138	0.61	1.00615	0.00650931	0.57915
Glycoprotein hormones alpha chain	CGA	SL013948	CGA.14056.4	1.67	1.01673	0.0163252	0.702531	1.72	1.01716	0.0168287	0.422691
Neutrophil cytosol factor 4	NCF4	SL007435	NCF4.14060.67	2.2	1.02201	-0.0790525	0.635158	-7.19	0.928053	-0.208779	0.010191
Tumor necrosis factor ligand superfamily member 11	TNFSF11	SL002541	TNFSF11.14061.48	0.48	1.0048	0.00473731	0.855862	-0.67	0.993345	-0.0108818	0.186494
Oncostatin-M	OSM	SL000530	OSM.14063.17	1.46	1.01461	0.0180009	0.37369	-3.76	0.962422	-0.0607999	0.000417423
T-cell surface glycoprotein CD5	CD5	SL007080	CD5.14065.11	-1.03	0.989671	-0.0161607	0.154759	-0.09	0.999063	-0.00281204	0.763789
Membrane-associated guanylate kinase, WW and PDZ domain-containing protein 2	MAGI2	SL020306	MAGI2.14066.49	-1.26	0.987405	-0.020314	0.176612	-2.01	0.979946	-0.0312174	0.00245298
Plakophilin-2	PKP2	SL008289	PKP2.14067.6	-0.51	0.994869	-0.0124019	0.748263	1.6	1.01596	0.0168864	0.355491
Carbonic anhydrase 4	CA4	SL010369	CA4.14069.61	-0.98	0.990239	-0.0178908	0.461475	0.44	1.00443	0.00200693	0.906154
Intersectin-1	ITSN1	SL018907	ITSN1.14070.56	0.77	1.00773	0.00794924	0.789401	-2.09	0.979085	-0.0333231	0.00565104
SHC-transforming protein 2	SHC2	SL020307	SHC2.14074.2	-0.19	0.99805	-0.00432418	0.839026	-1.41	0.985902	-0.0220471	0.0153649
Cystatin-S	CST4	SL007888	CST4.14076.74	0.43	1.00427	-0.00203931	0.971419	-0.15	0.998508	-0.00841505	0.664966
Interleukin-18 receptor 1	IL18R1	SL004152	IL18R1.14079.14	-1.27	0.987342	-0.0209355	0.234607	0.55	1.00548	0.0056579	0.623578
Talin-2	TLN2	SL016540	TLN2.14082.56	0.07	1.00066	-0.00557548	0.903378	0.45	1.00447	0.00125407	0.94644
Selenide, water dikinase 1	SEPHS1	SL020314	SEPHS1.14083.25	0.94	1.00942	0.00885761	0.809809	11.39	1.11394	0.147922	2.61076e-10
Insulin-like growth factor-binding protein 6	IGFBP6	SL005172	IGFBP6.14088.38	-1.04	0.989631	-0.0284404	0.571707	3.93	1.03932	0.0434398	0.0901856
Differentially expressed in FDCP 6 homolog	DEF6	SL020308	DEF6.14090.23	2.09	1.02089	0.0239028	0.424963	23.74	1.23745	0.28582	1.20614e-12
Carbonyl reductase [NADPH] 3	CBR3	SL005371	CBR3.14091.42	8.31	1.08313	0.102673	0.000396427	15.37	1.1537	0.191983	3.14992e-10
Fms-related tyrosine kinase 3 ligand	FLT3LG	SL004343	FLT3LG.14093.10	-0.71	0.992855	-0.0118636	0.43939	-3.01	0.969853	-0.0458333	3.60828e-06
Heparin-binding EGF-like growth factor	HBEGF	SL000138	HBEGF.14094.29	19.6	1.19595	0.00601798	0.980089	18.42	1.18417	0.178469	0.0019509
NKG2-D type II integral membrane protein	KLRK1	SL005204	KLRK1.14095.1	0.53	1.00531	0.00628223	0.740468	-1.58	0.984179	-0.0242762	0.00312107
Cysteine--tRNA ligase, cytoplasmic	CARS	SL020309	CARS.14098.28	3.61	1.03607	0.0393107	0.31269	9.49	1.09486	0.0614587	0.277406
Proteasome subunit alpha type-4	PSMA4	SL009468	PSMA4.14099.20	-1.33	0.986741	-0.0226216	0.271632	1	1.00995	0.0121548	0.257096
Complement C1q subcomponent subunit C	C1QC	SL007929	C1QC.14100.63	0.48	1.00476	-0.000631666	0.99082	3.46	1.03455	0.0413819	0.0358857
Ciliary neurotrophic factor receptor subunit alpha	CNTFR	SL005153	CNTFR.14101.2	-0.62	0.993814	-0.015756	0.691423	1.99	1.01991	0.0218815	0.246522
Rap1 GTPase-GDP dissociation stimulator 1	RAP1GDS1	SL003682	RAP1GDS1.14106.46	-0.18	0.998173	-0.00454471	0.855214	3.93	1.03932	0.0526586	5.0657e-05
5-formyltetrahydrofolate cyclo-ligase	MTHFS	SL020315	MTHFS.14107.1	1.43	1.01428	-0.0202368	0.862552	25.13	1.25128	0.215717	0.00300378
Thrombospondin-2	THBS2	SL007206	THBS2.14111.15	-0.31	0.99687	-0.00576106	0.755159	2.16	1.02161	0.0294714	0.000614539
Tumor necrosis factor receptor superfamily member 19L	RELT	SL005213	RELT.14112.40	1.89	1.01889	0.0159505	0.772832	-8.1	0.918996	-0.133166	3.33252e-07
PILR alpha-associated neural protein	PIANP	SL019019	PIANP.14114.18	-0.46	0.995383	-0.0102001	0.740468	3.14	1.03144	0.0416414	0.00102697
Adrenomedullin	ADM	SL002782	ADM.14115.34	-0.25	0.997511	-0.0101106	0.809809	-0.1	0.998953	-0.00975887	0.648321
Protein S100-A4	S100A4	SL004821	S100A4.14116.129	1.68	1.01678	0.0131114	0.805014	8.63	1.08633	0.0904402	0.0146027
E3 ubiquitin-protein ligase RNF43	RNF43	SL018629	RNF43.14120.2	0.89	1.00889	-0.000562358	0.995015	-7.89	0.921084	-0.132669	4.2709e-06
Tumor necrosis factor receptor superfamily member 10D	TNFRSF10D	SL004159	TNFRSF10D.14121.24	-0.23	0.997723	-0.0148255	0.803842	-5.4	0.945965	-0.0935982	0.00103118
E3 ubiquitin-protein ligase ZNRF3	ZNRF3	SL018971	ZNRF3.14122.132	0.59	1.00585	0.00736416	0.610679	-2.53	0.974711	-0.0378371	2.57176e-07
Ephrin-A2	EFNA2	SL004843	EFNA2.14124.6	-1.47	0.985301	-0.0237796	0.139962	1.09	1.01086	0.0132114	0.247533
Interferon beta	IFNB1	SL001880	IFNB1.14127.240	-0.29	0.997128	-0.00523332	0.764275	0.24	1.00241	0.002238	0.797723
Interferon alpha-10	IFNA10	SL017106	IFNA10.14128.121	-0.31	0.996924	-0.00792523	0.79702	-1.98	0.980232	-0.0332103	0.0271289
Ephrin-B2	EFNB2	SL007274	EFNB2.14131.37	-1.66	0.983419	-0.0293811	0.245276	0.17	1.0017	-0.00202104	0.906154
HERV-H LTR-associating protein 2	HHLA2	SL020171	HHLA2.14132.21	2.53	1.02533	0.0108942	0.88374	-3.03	0.969661	-0.0482866	0.000789494
Interleukin-1 receptor type 2	IL1R2	SL000145	IL1R2.14133.93	-1.29	0.987079	-0.0240552	0.381076	1.74	1.0174	0.02037	0.193402
Amphoterin-induced protein 2	AMIGO2	SL015046	AMIGO2.14134.49	-1.71	0.982891	-0.042515	0.455529	-3.07	0.969291	-0.0921635	0.186494
Relaxin receptor 1	RXFP1	SL020172	RXFP1.14135.3	0.95	1.00954	0.0108614	0.665603	-9.16	0.908361	-0.144015	1.27825e-12
Complement component C1q receptor	CD93	SL007696	CD93.14136.234	-0.94	0.99059	-0.0203927	0.561594	1.55	1.01551	0.016246	0.374962
Neuregulin-4	NRG4	SL007828	NRG4.14139.16	-0.17	0.998301	-0.00386433	0.85549	-2.85	0.971532	-0.0434688	2.05745e-05
Histone H2B type 2-E	HIST2H2BE	SL014983	HIST2H2BE.14143.8	6.44	1.06437	0.0729936	0.0679667	-2.39	0.976137	-0.0660459	0.0973935
Histone H3.1	HIST1H3A	SL008158	HIST1H3A.14146.92	3.04	1.03039	0.00666909	0.953737	-19.57	0.80427	-0.377835	5.96021e-09
Interleukin-36 beta	IL36B	SL005179	IL36B.14149.9	1.15	1.01148	0.0135318	0.55461	-1.36	0.986352	-0.0220618	0.0420298
Interleukin-36 alpha	IL36A	SL005177	IL36A.14150.7	-2.05	0.979496	-0.116125	0.249817	14.6	1.14602	0.0338814	0.736821
Ubiquitin-like protein ISG15	ISG15	SL015510	ISG15.14151.4	8.08	1.08081	0.0969036	0.00368193	22.19	1.2219	0.19004	0.00248803
Ephrin-A3	EFNA3	SL004139	EFNA3.14153.8	-0.27	0.997312	-0.00626933	0.809809	0.52	1.00524	0.00580039	0.568727
14-3-3 protein beta/alpha	YWHAB	SL004815	YWHAB.14156.33	2.64	1.02641	0.00485055	0.968568	17.23	1.17229	0.153058	0.0132221
14-3-3 protein epsilon	YWHAE	SL004984	YWHAE.14157.21	4.69	1.04685	0.0400686	0.560624	28.47	1.28466	0.274698	2.69031e-05
Annexin A5	ANXA5	SL003848	ANXA5.14158.17	-0.57	0.994261	-0.00936148	0.471893	-4.08	0.959169	-0.0627102	5.10229e-07
SCP2 sterol-binding domain-containing protein 1	SCP2D1	SL019907	SCP2D1.14175.78	0.77	1.00773	0.00725784	0.825222	-0.09	0.999144	-0.00566984	0.718405
Cyclin-dependent kinase inhibitor 3	CDKN3	SL007463	CDKN3.14178.18	0.49	1.00486	0.00515632	0.825222	5.8	1.05801	0.0791138	2.17396e-10
E3 ubiquitin-protein ligase rififylin	RFFL	SL019795	RFFL.14186.13	-2.09	0.979076	-0.0350928	0.103616	-6.66	0.933426	-0.108404	3.71373e-06
Phosducin-like protein 2	PDCL2	SL019930	PDCL2.14192.31	2.27	1.02269	0.0270505	0.288565	1.14	1.01144	0.00990245	0.607946
PR domain zinc finger protein 1	PRDM1	SL019864	PRDM1.14197.2	1.54	1.01539	-0.0115836	0.912936	-8.63	0.913682	-0.163433	0.000207691
Forkhead box protein J2	FOXJ2	SL019533	FOXJ2.14204.55	-0.68	0.993211	-0.0130842	0.60889	0.04	1.0004	-0.00193314	0.879809
Protein HEXIM2	HEXIM2	SL019865	HEXIM2.14205.6	-1	0.98995	-0.0162732	0.259584	2.17	1.02175	0.0292988	0.00226588
Amyloid beta A4 precursor protein-binding family B member 1	APBB1	SL006959	APBB1.14206.28	1.27	1.01271	0.0150741	0.512859	-2.54	0.974609	-0.040868	0.00339063
Retinoid-binding protein 7	RBP7	SL019932	RBP7.14208.3	4.95	1.04952	0.0517334	0.26625	-2.57	0.974317	-0.0527262	0.0616548
Probable ATP-dependent RNA helicase DDX46	DDX46	SL019957	DDX46.14216.35	2.77	1.0277	0.0180951	0.815086	-8.27	0.917296	-0.141236	4.3436e-06
Myosin light chain 6B	MYL6B	SL008040	MYL6B.14227.21	0.18	1.00177	0.00143296	0.942214	2.21	1.02207	0.0304184	8.31636e-05
Adenylyltransferase and sulfurtransferase MOCS3	MOCS3	SL019900	MOCS3.14229.5	1.75	1.01746	-0.00496708	0.963179	-13.12	0.868822	-0.230242	2.58296e-08
Heat shock 70 kDa protein 1A	HSPA1A	SL000451	HSPA1A.14237.1	12.41	1.1241	0.0372663	0.795119	0.25	1.00251	-0.00170664	0.927601
Sorting nexin-7	SNX7	SL019901	SNX7.14245.195	1.62	1.01619	-0.0179058	0.87442	-10.36	0.896386	-0.195078	2.44686e-05
Docking protein 2	DOK2	SL016379	DOK2.14246.50	-1.3	0.987	-0.041711	0.529474	11.51	1.11512	0.114887	0.0127344
Probable E3 ubiquitin-protein ligase MID2	MID2	SL019794	MID2.14249.68	1.54	1.01541	0.0156187	0.686232	-4.35	0.956518	-0.0693658	5.10385e-05
Bleomycin hydrolase	BLMH	SL008191	BLMH.14250.115	0.1	1.001	-0.000673638	0.980192	1.41	1.01408	0.0181876	0.0768033
Tyrosine-protein phosphatase non-receptor type 4	PTPN4	SL019925	PTPN4.14254.27	-1.3	0.986976	-0.0278956	0.459518	-7.78	0.922195	-0.127893	5.98311e-07
Neuroepithelial cell-transforming gene 1 protein	NET1	SL015522	NET1.14260.112	-0.22	0.997761	-0.00423577	0.803842	1.74	1.01735	0.0224554	0.0455037
Sulfiredoxin-1	SRXN1	SL007647	SRXN1.14268.4	1.52	1.01519	-0.00343613	0.971885	-14.73	0.852714	-0.260333	5.38916e-09
Ras-related protein Rab-6B	RAB6B	SL007707	RAB6B.14271.23	0.01	1.0001	-0.0526551	0.628663	30.04	1.30038	0.277094	0.000190388
Prolyl endopeptidase	PREP	SL010939	PREP.14273.19	-0.27	0.997279	-0.0297623	0.744204	-3.5	0.964992	-0.120152	0.110401
Ras-related protein Rab-14	RAB14	SL008144	RAB14.14283.12	0.01	1.00006	-0.00688003	0.878039	-1.57	0.984255	-0.0345678	0.192649
Nuclear factor of activated T-cells, cytoplasmic 1	NFATC1	SL005769	NFATC1.14286.2	1.13	1.01134	0.000584249	0.995015	-7.89	0.921073	-0.134459	8.77841e-06
Ras-related protein Rab-5C	RAB5C	SL008533	RAB5C.14287.6	5.18	1.05184	0.0350457	0.724261	14.35	1.1435	0.0946271	0.179883
Arf-GAP with GTPase, ANK repeat and PH domain-containing protein 2	AGAP2	SL019710	AGAP2.14291.53	-0.26	0.997425	-0.0112372	0.813889	14.45	1.14451	0.176396	1.03075e-07
Methyl-CpG-binding domain protein 1	MBD1	SL013880	MBD1.14294.61	1.11	1.0111	0.00525502	0.927276	-10.5	0.894971	-0.173398	5.99489e-09
Heterogeneous nuclear ribonucleoprotein H	HNRNPH1	SL013160	HNRNPH1.14309.8	1.47	1.01469	0.0113604	0.832653	-7.13	0.928724	-0.116329	1.03968e-06
Peptidyl-prolyl cis-trans isomerase-like 2	PPIL2	SL019714	PPIL2.14314.6	2.99	1.02986	-0.0155817	0.90594	-10.19	0.898051	-0.210593	0.000145631
Vacuolar protein sorting-associated protein 29	VPS29	SL013288	VPS29.14318.1	-2.39	0.976052	-0.041076	0.095038	-3.58	0.964203	-0.0603027	0.00296251
Structural maintenance of chromosomes protein 3	SMC3	SL005089	SMC3.14324.52	11.21	1.11209	0.130009	0.000903864	32.27	1.32266	0.347895	1.09572e-09
Ubiquitin-conjugating enzyme E2 E1	UBE2E1	SL006253	UBE2E1.14326.4	8.49	1.08494	0.0991461	0.00678365	22.36	1.22358	0.229129	2.72944e-05
Death-inducer obliterator 1	DIDO1	SL011624	DIDO1.14329.4	1.15	1.01146	0.0141464	0.45365	0.27	1.00274	0.00266654	0.762038
Ras-related protein Ral-A	RALA	SL008025	RALA.14332.3	0.44	1.00444	-0.00202688	0.971903	5.79	1.05794	0.0682967	0.00893758
Recoverin	RCVRN	SL014781	RCVRN.14334.3	0.57	1.00575	0.00292745	0.943527	-3.3	0.967003	-0.0522258	0.000277212
Trafficking protein particle complex subunit 3	TRAPPC3	SL019699	TRAPPC3.14337.1	-2.14	0.978644	-0.0348807	0.063102	2.54	1.0254	0.0313796	0.0479312
Protein FAM69C	FAM69C	SL019767	FAM69C.14341.8	-0.12	0.998785	-0.00565805	0.87352	-2.96	0.970433	-0.0473238	0.0012652
Growth/differentiation factor 8	MSTN	SL004357	MSTN.14583.49	1.67	1.01673	0.00348844	0.968568	-7	0.930037	-0.11412	3.05324e-06
Growth/differentiation factor 11	GDF11	SL004345	GDF11.14587.16	0.17	1.00168	-0.00221581	0.958529	-0.3	0.997007	-0.00935252	0.585052
Protein FAM210A	FAM210A	SL020072	FAM210A.14593.152	0.68	1.00682	-0.00806758	0.915535	-1.85	0.981515	-0.0577881	0.212085
Semaphorin-6C, cytoplasmic	SEMA6C	SL020074	SEMA6C.14597.5	-0.94	0.990607	-0.0152192	0.284475	0.44	1.00438	0.00481785	0.608713
Stabilin-1	STAB1	SL007723	STAB1.14599.18	0.27	1.00271	0.000461398	0.990779	-3.21	0.967913	-0.0496211	3.35884e-05
Uncharacterized protein KIAA0040	KIAA0040	SL020082	KIAA0040.14603.51	11.3	1.11305	0.147659	4.48471e-11	8.53	1.08533	0.108325	3.65856e-06
Noncompact myelin-associated protein	NCMAP	SL008890	NCMAP.14614.41	4.44	1.04439	0.00556651	0.968673	56.43	1.5643	0.532227	1.08683e-09
Keratin-associated protein 2-4	KRTAP2-4	SL020089	KRTAP24.14615.46	0.09	1.00093	-0.00400116	0.926524	-0.79	0.992071	-0.0157618	0.302259
Zinc finger protein 382	ZNF382	SL020097	ZNF382.14616.16	0.38	1.00377	0.00286053	0.921358	1.93	1.01931	0.0255055	0.0145199
Vesicular, overexpressed in cancer, prosurvival protein 1	VOPP1	SL012766	VOPP1.14618.26	-0.93	0.990652	-0.0170406	0.466983	-1.5	0.984968	-0.0251808	0.0578109
Zinc finger protein 526	ZNF526	SL020098	ZNF526.14619.8	-0.29	0.997104	-0.00618987	0.797865	2.12	1.02124	0.0273074	0.0290101
Small ubiquitin-related modifier 3	SUMO3	SL018938	SUMO3.14623.26	5.68	1.05677	0.0550406	0.337509	20.21	1.20211	0.207541	0.000102377
Transcriptional repressor CTCF	CTCF	SL011618	CTCF.14624.51	0.17	1.00175	0.00135655	0.944087	1.41	1.01408	0.0192369	0.00611234
Dual specificity protein phosphatase 16	DUSP16	SL020115	DUSP16.14631.22	0.25	1.00246	-0.00474527	0.927276	-7.69	0.923089	-0.125251	3.49953e-07
Transmembrane protein 185A	TMEM185A	SL020121	TMEM185A.14633.26	2.26	1.02263	0.00754656	0.932958	-9.34	0.906619	-0.163664	4.33775e-06
Lutropin-choriogonadotropic hormone receptor	LHCGR	SL020122	LHCGR.14634.13	-0.89	0.991085	-0.0150321	0.387624	-3.03	0.969739	-0.0466656	4.6354e-05
Ribonuclease UK114	HRSP12	SL005350	HRSP12.14636.25	-0.11	0.998889	-0.00824533	0.85549	11.97	1.11965	0.124922	0.00282976
Glutathione S-transferase A4	GSTA4	SL020127	GSTA4.14645.253	2.94	1.02936	0.0142697	0.877019	-10.27	0.897261	-0.180123	1.11135e-06
DnaJ homolog subfamily C member 17	DNAJC17	SL020140	DNAJC17.14655.1	6.46	1.06456	0.0713162	0.0773891	39.62	1.39616	0.374473	2.13469e-07
Myeloid zinc finger 1	MZF1	SL020179	MZF1.14662.6	0.16	1.0016	-0.00213283	0.958689	-2.51	0.974869	-0.0414086	0.008354
E3 ubiquitin-protein ligase RNF8	RNF8	SL020180	RNF8.14663.44	-0.87	0.991287	-0.0222838	0.599582	-15.51	0.844935	-0.254024	1.52371e-15
Ski-like protein	SKIL	SL020187	SKIL.14670.1	-1.79	0.982102	-0.032452	0.241825	-6.09	0.939138	-0.0991889	1.02222e-05
Protein kinase C and casein kinase substrate in neurons protein 3	PACSIN3	SL020191	PACSIN3.14674.63	12.4	1.12397	0.152025	5.85031e-07	2.58	1.0258	0.0324608	0.0260254
Eukaryotic translation initiation factor 4B	EIF4B	SL011011	EIF4B.14675.20	10.02	1.10022	0.0862097	0.259047	57.13	1.5713	0.419953	3.59366e-05
RAC-beta serine/threonine-protein kinase	AKT2	SL003722	AKT2.14685.17	-0.74	0.992623	-0.0161236	0.626295	-1	0.989988	-0.0243467	0.289672
Perilipin-3	PLIN3	SL007972	PLIN3.14687.6	-0.23	0.997673	-0.0173844	0.780917	-5.86	0.941429	-0.0997766	0.000150998
Tyrosine-protein phosphatase non-receptor type 7	PTPN7	SL020212	PTPN7.14688.6	0.78	1.0078	0.00980954	0.528898	-0.26	0.997422	-0.00607583	0.602402
Protein SEC13 homolog	SEC13	SL011207	SEC13.14689.3	-2.21	0.977864	-0.0422418	0.212556	-12.81	0.871909	-0.212136	4.39636e-11
Vascular endothelial growth factor D	FIGF	SL003320	FIGF.14705.1	-0.05	0.999458	-0.00516106	0.887387	-4.88	0.951216	-0.0801251	0.000178892
Complement component C8 gamma chain	C8G	SL007931	C8G.14708.59	-2.77	0.972273	-0.0535339	0.154417	-0.18	0.998182	-0.0134833	0.591355
Azurocidin	AZU1	SL004589	AZU1.14713.46	-0.08	0.999169	-0.00343267	0.896566	0.56	1.0056	0.00681443	0.413617
Cytokine receptor-like factor 1	CRLF1	SL020310	CRLF1.14747.9	0.39	1.00386	-0.00814239	0.9022	-24.01	0.759888	-0.422772	7.84914e-17
Rho GTPase-activating protein 5	ARHGAP5	SL020313	ARHGAP5.14748.31	-0.96	0.990356	-0.0198412	0.563851	3.38	1.03381	0.038791	0.080903
Protein S100-A3	S100A3	SL004825	S100A3.15297.3	0.76	1.00755	-0.0211723	0.832862	-3.97	0.960296	-0.0947482	0.0424464
Neuropilin and tolloid-like protein 1	NETO1	SL017092	NETO1.15298.199	-1.2	0.987978	-0.0192025	0.168253	1.16	1.01156	0.0146986	0.143891
LDLR chaperone MESD	MESDC2	SL012502	MESDC2.15299.102	-0.05	0.999503	-0.0168512	0.809809	2.35	1.02347	0.0171722	0.587867
Coiled-coil domain-containing protein 134	CCDC134	SL017096	CCDC134.15300.66	2.64	1.02637	0.0339482	0.0734419	2.43	1.02433	0.0319858	0.00891298
Acrosomal protein SP-10	ACRV1	SL009308	ACRV1.15301.24	-0.49	0.9951	-0.00892427	0.654675	1.19	1.01186	0.0154553	0.0888085
Protein S100-A5	S100A5	SL004826	S100A5.15303.63	-0.72	0.992842	-0.0199758	0.672893	-1.96	0.980383	-0.0429062	0.118471
Regenerating islet-derived protein 3-alpha	REG3A	SL002648	REG3A.15304.1	-3.08	0.969245	-0.0522355	0.040134	0.31	1.00309	0.00102215	0.945996
Secretagogin	SCGN	SL005696	SCGN.15305.7	-2.05	0.979485	-0.0323959	0.0265766	-0.14	0.998623	-0.00432315	0.714757
Immunoglobulin J chain	IGJ	SL005375	IGJ.15306.20	0.07	1.00067	-0.000692487	0.976231	-0.94	0.990613	-0.0155019	0.123666
Brorin	VWC2	SL012520	VWC2.15308.108	-0.79	0.992061	-0.0215471	0.636605	1.41	1.01409	0.013045	0.525023
Protein regulator of cytokinesis 1	PRC1	SL007011	PRC1.15310.61	1.05	1.01054	0.0123802	0.596293	0.74	1.00742	0.00703434	0.629244
Protein argonaute-1	AGO1	SL019555	AGO1.15312.14	2.12	1.02116	0.0212137	0.636605	11.38	1.11385	0.135213	5.17088e-05
Mitotic spindle assembly checkpoint protein MAD2A	MAD2L1	SL007399	MAD2L1.15313.28	0.87	1.00872	0.00867631	0.792558	-3.08	0.969248	-0.0493084	0.00103041
Chloride intracellular channel protein 4	CLIC4	SL008340	CLIC4.15314.49	9.03	1.0903	0.105797	0.00627837	11.46	1.11456	0.129506	0.000605483
Copper homeostasis protein cutC homolog	CUTC	SL019798	CUTC.15315.64	2.22	1.02216	0.0290153	0.063102	-2.44	0.975585	-0.0394756	0.00538713
Thioredoxin-like protein 4B	TXNL4B	SL019950	TXNL4B.15316.262	1.17	1.01174	-0.0309381	0.803842	9.4	1.09398	0.0594296	0.343421
Protein S100-A10	S100A10	SL004212	S100A10.15318.75	6.61	1.06615	0.0842144	0.000412939	-1.61	0.983919	-0.0351028	0.157808
Cyclin-A1	CCNA1	SL013808	CCNA1.15319.226	-0.4	0.996023	-0.00782054	0.740468	4.91	1.04908	0.0673222	9.06662e-10
Complexin-2	CPLX2	SL019971	CPLX2.15321.8	-3.05	0.969481	-0.0470401	0.000239216	-0.46	0.995371	-0.00868683	0.416078
Death domain-containing protein CRADD	CRADD	SL007330	CRADD.15322.35	1.47	1.01466	0.00599735	0.935829	5.72	1.05716	0.0246394	0.721929
Protein argonaute-3	AGO3	SL019972	AGO3.15323.112	5.65	1.0565	0.0696046	0.0107663	20.21	1.20207	0.214462	2.32835e-05
Ferritin light chain	FTL	SL005628	FTL.15324.58	-0.38	0.996153	-0.00921593	0.772949	1	1.00999	0.0104035	0.490826
Neuromodulin	GAP43	SL007137	GAP43.15325.14	-1.57	0.984348	-0.0710753	0.444573	16.09	1.16095	0.125513	0.0716467
Guanylate-binding protein 1	GBP1	SL006479	GBP1.15326.64	8.8	1.08801	0.114215	2.7211e-07	7.8	1.07804	0.10066	1.42517e-06
Ragulator complex protein LAMTOR2	ROBLD3	SL015356	ROBLD3.15329.167	1.9	1.01905	-0.00439698	0.970632	-6.99	0.930054	-0.139676	0.00264174
Histone-binding protein RBBP4	RBBP4	SL013819	RBBP4.15331.47	4.14	1.04137	0.0337333	0.69387	1.78	1.0178	-0.0327329	0.685509
Stromal cell-derived factor 2	SDF2	SL012799	SDF2.15333.11	0.72	1.00719	0.000342766	0.995015	-10.65	0.893507	-0.174214	9.96776e-10
Selenoprotein M	SELM	SL019976	SELM.15336.7	3.08	1.03079	0.0381232	0.1146	2.53	1.02531	0.032355	0.0244151
Interferon gamma	IFNG	SL001802	IFNG.15346.31	1.26	1.01258	0.00191269	0.980089	-11.2	0.88802	-0.192946	2.44192e-07
Neuroendocrine protein 7B2	SCG5	SL012407	SCG5.15358.28	11.36	1.11365	0.0154006	0.942388	-12.08	0.879153	-0.303157	0.000122821
Ankyrin repeat domain-containing protein 1	ANKRD1	SL019275	ANKRD1.15361.37	0.45	1.00451	0.00539974	0.756366	-1.94	0.980618	-0.0294274	0.000254288
Apolipoprotein A-V	APOA5	SL004840	APOA5.15363.32	-3.05	0.96949	-0.052428	0.0474606	-6.77	0.932291	-0.11242	8.10871e-06
Apolipoprotein C-I	APOC1	SL000275	APOC1.15364.101	-2.83	0.971737	-0.0561572	0.170737	-3.09	0.969141	-0.0572912	0.0231099
BPI fold-containing family B member 1	BPIFB1	SL012736	BPIFB1.15367.38	5.45	1.05447	-0.0329031	0.873745	-2.15	0.978459	-0.0792215	0.2581
BMP-binding endothelial regulator protein	BMPER	SL007531	BMPER.15368.3	-0.69	0.993148	-0.0113327	0.442554	-0.56	0.994376	-0.00941048	0.263699
BolA-like protein 1	BOLA1	SL012877	BOLA1.15370.5	3.77	1.0377	0.0491343	0.00630359	13.08	1.13081	0.15236	1.64723e-05
Bromodomain-containing protein 2	BRD2	SL014748	BRD2.15372.43	0.63	1.00626	0.00679131	0.788951	0.61	1.00609	0.00678159	0.529226
Gastrokine-1	GKN1	SL005611	GKN1.15374.15	0.14	1.00142	-0.00148513	0.969086	-2.33	0.97666	-0.0363079	0.000868605
Carboxypeptidase B	CPB1	SL011428	CPB1.15375.49	-1.76	0.982386	-0.0286374	0.0942222	1.33	1.01328	0.0168724	0.117037
Cathepsin E	CTSE	SL007121	CTSE.15376.134	-0.66	0.993417	-0.0116239	0.547417	2.27	1.02266	0.0297651	0.0102381
Discoidin domain-containing receptor 2	DDR2	SL004120	DDR2.15381.45	0.47	1.00471	0.00560422	0.756366	-1.38	0.986233	-0.0212594	0.00917422
Endothelin-3	EDN3	SL004700	EDN3.15383.200	-0.8	0.992043	-0.0160263	0.571558	-8.68	0.913239	-0.136246	7.71676e-12
Fatty acid-binding protein, intestinal	FABP2	SL004848	FABP2.15385.116	-1.67	0.98331	-0.0287993	0.210333	-4.51	0.954861	-0.0705265	2.89832e-06
Fatty acid-binding protein, adipocyte	FABP4	SL005086	FABP4.15386.7	-0.2	0.998018	-0.0111568	0.821414	-1.99	0.980114	-0.0336466	0.0323581
Neuropilin-2	NRP2	SL005203	NRP2.15387.44	-1.84	0.981632	-0.0323868	0.208961	0.36	1.00362	0.000900448	0.958332
Low affinity immunoglobulin gamma Fc region receptor III-A	FCGR3A	SL004561	FCGR3A.15388.24	1.69	1.01686	-0.00267861	0.974326	0.39	1.00392	-0.00235481	0.919287
Frataxin, mitochondrial	FXN	SL012513	FXN.15389.1	0.36	1.00365	0.00183469	0.959852	-2.04	0.979576	-0.0322429	0.0052389
Galanin	GAL	SL004430	GAL.15390.3	1.83	1.01832	0.0160782	0.758483	-5.77	0.942253	-0.096538	9.08979e-05
Growth arrest-specific protein 6	GAS6	SL005707	GAS6.15391.114	-0.53	0.994683	-0.0119523	0.713453	0.17	1.00169	-0.00177098	0.915148
Netrin receptor UNC5B	UNC5B	SL008959	UNC5B.15394.79	-0.17	0.998326	-0.0081843	0.846137	1.84	1.01841	0.0217787	0.165058
Glutathione S-transferase Mu 1	GSTM1	SL005254	GSTM1.15395.15	1.52	1.01524	0.014144	0.754732	-8.81	0.91188	-0.151505	1.53742e-05
FAD-linked sulfhydryl oxidase ALR	GFER	SL006727	GFER.15398.2	-0.07	0.999301	-0.0029178	0.905513	4.24	1.04241	0.05725	5.27275e-06
DNA-binding protein inhibitor ID-2	ID2	SL007347	ID2.15403.53	1.02	1.01019	0.0119332	0.60889	5.01	1.05014	0.0643773	0.000269757
Interferon alpha-21	IFNA21	SL018851	IFNA21.15404.3	-0.21	0.997882	-0.00467785	0.830147	0.18	1.00178	0.000915344	0.929387
Interferon alpha-4	IFNA4	SL018075	IFNA4.15405.23	-0.46	0.99537	-0.00780973	0.602918	1.16	1.01165	0.0153096	0.0781381
Baculoviral IAP repeat-containing protein 7	BIRC7	SL003731	BIRC7.15412.40	-0.08	0.99919	-0.00226333	0.903378	2.04	1.0204	0.0280943	0.000198585
Phosphatidylcholine-sterol acyltransferase	LCAT	SL006349	LCAT.15413.3	2.01	1.0201	0.011874	0.852163	-1.84	0.981626	-0.029762	0.0181647
Serpin B5	SERPINB5	SL003161	SERPINB5.15417.3	0.79	1.00788	0.00871533	0.735688	3.14	1.0314	0.0430035	7.10838e-06
Mitogen-activated protein kinase 10	MAPK10	SL007282	MAPK10.15418.25	1.95	1.01951	3.837e-05	0.99961	24.26	1.24261	0.263907	1.0558e-06
Matrix metalloproteinase-20	MMP20	SL012374	MMP20.15419.15	2.78	1.0278	0.0244076	0.6766	-6.27	0.937268	-0.10386	1.45216e-05
Myelin P2 protein	PMP2	SL019975	PMP2.15422.12	-0.18	0.998177	-0.00463155	0.853143	1.33	1.01326	0.0175069	0.0494449
Sialidase-1	NEU1	SL008692	NEU1.15426.5	1.92	1.0192	0.0204992	0.564386	13.31	1.13314	0.169962	1.99159e-10
Lysyl oxidase homolog 3	LOXL3	SL012455	LOXL3.15427.35	11.78	1.11779	0.0425049	0.783486	5.5	1.05499	0.0484806	0.216637
Opticin	OPTC	SL012859	OPTC.15430.165	2.16	1.02161	0.0222307	0.579017	-9.78	0.902214	-0.161555	2.03563e-08
Ornithine carbamoyltransferase, mitochondrial	OTC	SL000531	OTC.15431.31	-0.27	0.997266	-0.00810985	0.813889	4.34	1.04336	0.0570259	0.000153546
Otoraplin	OTOR	SL004684	OTOR.15432.1	-0.33	0.996697	-0.00623256	0.757549	-1.63	0.983677	-0.0253941	0.00674508
Proto-oncogene tyrosine-protein kinase Src	SRC	SL005268	SRC.15433.4	0.04	1.0004	-0.0764732	0.526771	38.24	1.38238	0.298635	0.00132057
Prepronociceptin	PNOC	SL012495	PNOC.15434.5	-0.11	0.998858	-0.00811554	0.860046	-3.81	0.961894	-0.0632482	0.00212241
Purine nucleoside phosphorylase	PNP	SL005262	PNP.15435.4	12.02	1.12017	0.092743	0.308695	58.11	1.58109	0.335456	0.00293331
Receptor activity-modifying protein 1	RAMP1	SL014638	RAMP1.15436.40	-0.45	0.995484	-0.00817076	0.671693	0.45	1.00455	0.00499444	0.603253
Receptor activity-modifying protein 3	RAMP3	SL008721	RAMP3.15437.11	0.56	1.00562	0.00741549	0.469975	-0.56	0.994415	-0.00920816	0.2427
Rho-related GTP-binding protein RhoE	RND3	SL014861	RND3.15439.21	-0.03	0.999676	-0.0098509	0.860794	-2.84	0.971632	-0.0485725	0.0131492
Neuroendocrine convertase 2	PCSK2	SL012421	PCSK2.15440.57	1.38	1.01384	0.0183312	0.15126	0.48	1.00481	0.00584233	0.457877
Ganglioside GM2 activator	GM2A	SL008548	GM2A.15441.6	1.49	1.01485	0.0162036	0.614033	2.82	1.02817	0.0371266	0.00300123
Serpin B4	SERPINB4	SL001959	SERPINB4.15444.45	1.42	1.01419	0.0140308	0.704355	-0.75	0.992487	-0.012591	0.198763
Neuregulin-1, sensory and motor neuron-derived factor isoform	NRG1	SL004651	NRG1.15446.25	2.02	1.0202	0.0232855	0.413856	4.91	1.04914	0.0637356	0.000234111
Sorbitol dehydrogenase	SORD	SL000574	SORD.15447.45	3.76	1.03761	0.0421448	0.243665	33.64	1.33642	0.329502	3.70212e-07
Sequestosome-1	SQSTM1	SL018151	SQSTM1.15448.47	5.1	1.05095	0.0346125	0.610679	-0.55	0.994481	-0.00955815	0.307301
T-cell immunoglobulin and mucin domain-containing protein 4	TIMD4	SL010387	TIMD4.15449.33	3.19	1.0319	0.00255641	0.980192	-3.25	0.967481	-0.0532731	0.00239189
5'-Nucleotidase	NT5E	SL000246	NT5E.15452.5	1.01	1.01011	-0.00707208	0.932958	3.82	1.03818	0.0354692	0.268185
Alpha-1-microglobulin	AMBP	SL003022	AMBP.15453.3	1.43	1.01431	-0.0189476	0.854167	2.13	1.0213	0.0161012	0.58176
Aminopeptidase N	ANPEP	SL005238	ANPEP.15457.14	18.14	1.18138	0.0452772	0.749985	-6.16	0.938422	-0.100792	2.08053e-05
Dipeptidyl peptidase 4	DPP4	SL003281	DPP4.15460.9	0.53	1.00526	-0.00093465	0.987099	-3.92	0.960801	-0.0664415	0.00213915
T-cell surface glycoprotein CD8 alpha chain	CD8A	SL007072	CD8A.15462.28	-1.47	0.985283	-0.0303988	0.408394	2.78	1.02777	0.0324316	0.0959165
Protein canopy homolog 4	CNPY4	SL012684	CNPY4.15465.79	-1.59	0.98414	-0.0406044	0.463074	-3.77	0.962343	-0.0769567	0.0437388
Collagen alpha-1(IX) chain	COL9A1	SL007148	COL9A1.15466.30	2.05	1.02048	0.0247575	0.308149	0.81	1.00813	0.00780572	0.609322
Collagen triple helix repeat-containing protein 1	CTHRC1	SL009396	CTHRC1.15467.10	-0.14	0.99855	-0.00734216	0.857033	2.12	1.02125	0.0240165	0.196884
Complement factor H-related protein 1	CFHR1	SL002690	CFHR1.15468.14	14.37	1.14375	0.0212537	0.905154	-3.75	0.962475	-0.0789423	0.0368283
Beta-hexosaminidase subunit beta	HEXB	SL005383	HEXB.15470.11	-1.16	0.988403	-0.0222572	0.442554	1.5	1.01503	0.0176831	0.225771
Pancreatic lipase-related protein 2	PNLIPRP2	SL012442	PNLIPRP2.15471.29	-0.56	0.994369	-0.0128025	0.702531	0.43	1.00427	-0.00104413	0.963226
Low-density lipoprotein receptor-related protein 11	LRP11	SL017588	LRP11.15472.16	-1.39	0.986084	-0.0260769	0.366333	1.43	1.01433	0.0156721	0.345477
Peptidyl-prolyl cis-trans isomerase NIMA-interacting 1	PIN1	SL013908	PIN1.15474.7	10.86	1.10861	0.0996426	0.15126	45.24	1.45239	0.307203	0.00146214
Phospholipid transfer protein	PLTP	SL004948	PLTP.15475.4	10.82	1.10819	0.0462414	0.703616	0.69	1.00686	-0.000228198	0.993849
Regenerating islet-derived protein 3-gamma	REG3G	SL007493	REG3G.15476.6	-2.14	0.97857	-0.0340787	0.0295075	-0.02	0.999802	-0.00239055	0.836025
Vascular non-inflammatory molecule 2	VNN2	SL018020	VNN2.15480.2	1.22	1.01222	0.0117773	0.767608	3.53	1.03526	0.0410119	0.0571938
Antibacterial protein LL-37	CAMP	SL004525	CAMP.15481.45	-3.56	0.964355	-0.0699139	0.0956677	-1.98	0.980176	-0.0432339	0.117668
Alpha-2-macroglobulin-like protein 1	A2ML1	SL012348	A2ML1.15482.12	0.37	1.00372	0.0034757	0.884589	-0.11	0.998941	-0.00315448	0.750158
Agrin	AGRN	SL005368	AGRN.15483.377	0.64	1.00644	0.000348788	0.995015	2.91	1.0291	0.0312627	0.172284
Amiloride-sensitive amine oxidase [copper-containing]	AOC1	SL008573	AOC1.15486.126	6.25	1.06246	0.0774781	0.00420211	0.29	1.00294	-0.0019694	0.922612
Liver carboxylesterase 1	CES1	SL006149	CES1.15487.164	0.8	1.00797	-0.00443622	0.952871	-6.45	0.935502	-0.110411	7.65161e-05
Endosialin	CD248	SL008437	CD248.15491.20	-0.6	0.994046	-0.0240998	0.686232	1.59	1.01593	0.0114213	0.6616
Cysteine-rich motor neuron 1 protein	CRIM1	SL017465	CRIM1.15492.1	9.88	1.09884	0.1279	3.51713e-08	2.21	1.02211	0.0288145	0.0162468
Fibroblast growth factor-binding protein 1	FGFBP1	SL011828	FGFBP1.15494.11	17.16	1.17164	0.213767	2.04766e-11	4.29	1.0429	0.0574459	1.61376e-05
Folate receptor gamma	FOLR3	SL012435	FOLR3.15495.9	-0.72	0.992807	-0.0159652	0.638438	-2.38	0.976199	-0.0390819	0.0102712
Heparan sulfate glucosamine 3-O-sulfotransferase 1	HS3ST1	SL012357	HS3ST1.15497.9	0.34	1.00339	0.00160211	0.966254	1.25	1.01249	0.0138112	0.365981
Attractin	ATRN	SL006028	ATRN.15499.11	5.68	1.05682	0.0222087	0.837955	0.68	1.00677	0.00254944	0.906515
Left-right determination factor 2	LEFTY2	SL004647	LEFTY2.15503.15	-0.75	0.992487	-0.0138159	0.545662	4.52	1.04517	0.0600511	2.99538e-05
Left-right determination factor 2	LEFTY2	SL004647	LEFTY2.15503.20	2.46	1.02459	0.0208393	0.731121	4.24	1.0424	0.0486966	0.0431162
Baculoviral IAP repeat-containing protein 7 Isoform beta	BIRC7	SL004299	BIRC7.15504.39	0.05	1.00054	-0.000693925	0.974135	2.13	1.02133	0.0289206	0.00142043
Low-density lipoprotein receptor-related protein 12	LRP12	SL018249	LRP12.15506.34	0.35	1.00353	0.00317663	0.895427	0.47	1.00474	0.00583149	0.441645
Alpha-N-acetylglucosaminidase	NAGLU	SL003640	NAGLU.15509.2	-2.67	0.973291	-0.0438104	0.0321725	-3.94	0.960599	-0.0645534	0.000707955
Neuronal pentraxin receptor	NPTXR	SL008970	NPTXR.15511.37	-2.19	0.978083	-0.0415547	0.210663	0.68	1.00681	0.00302615	0.883848
Prostasin	PRSS8	SL003260	PRSS8.15513.108	1.18	1.01175	0.0134747	0.602918	-0.66	0.993382	-0.0125939	0.331613
Cholinesterase	BCHE	SL001814	BCHE.15514.26	4.28	1.0428	0.0125872	0.9022	0.06	1.00058	-0.00507804	0.789049
Serum amyloid A-1 protein	SAA1	SL000572	SAA1.15515.2	-2.4	0.975985	-0.0482149	0.214818	-0.09	0.999113	-0.0129947	0.621404
Serum amyloid A-4 protein	SAA4	SL005700	SAA4.15516.12	0.65	1.00651	-0.0171267	0.832578	-1.64	0.98358	-0.0313329	0.117668
Calsyntenin-1	CLSTN1	SL008440	CLSTN1.15521.4	8.34	1.08342	0.10106	0.00154703	5.17	1.05168	0.065955	0.000523731
Golgi-associated plant pathogenesis-related protein 1	GLIPR2	SL008305	GLIPR2.15522.2	-0.94	0.990644	-0.0184297	0.527412	-1.47	0.98526	-0.0289378	0.161178
Delta-aminolevulinic acid dehydratase	ALAD	SL008037	ALAD.15523.9	11.39	1.11387	0.101453	0.17243	18.76	1.18761	-0.068672	0.564926
Phosphoglycerate mutase 2	PGAM2	SL008043	PGAM2.15524.30	-5.33	0.946688	-0.112404	0.0492925	-19.13	0.808743	-0.353619	1.13627e-09
Alcohol dehydrogenase 1C	ADH1C	SL014682	ADH1C.15525.294	3.02	1.03018	0.0173902	0.832879	41.58	1.41579	0.458496	2.35004e-14
Glutathione synthetase	GSS	SL007246	GSS.15526.33	-0.38	0.996185	-0.00927506	0.772949	5.04	1.05035	0.0654614	0.000122936
Dihydrolipoyl dehydrogenase, mitochondrial	DLD	SL008018	DLD.15527.90	-1.06	0.989415	-0.018489	0.385712	3.18	1.03181	0.0423493	0.000602912
Cysteine and glycine-rich protein 1	CSRP1	SL001883	CSRP1.15529.33	28.01	1.28006	0.232703	0.0225519	151.09	2.51086	0.997915	1.35496e-11
Ephrin type-B receptor 4	EPHB4	SL004845	EPHB4.15530.33	0.05	1.00052	-0.00333715	0.927276	2.29	1.02291	0.0290202	0.0362615
Macrophage scavenger receptor types I and II	MSR1	SL004580	MSR1.15533.97	-1.21	0.987905	-0.0216499	0.364546	1.14	1.01141	0.0130974	0.333351
Malate dehydrogenase, mitochondrial	MDH2	SL004917	MDH2.15534.26	2.81	1.02806	-0.0193783	0.888372	16.52	1.16516	0.106677	0.159244
Serine protease 27	PRSS27	SL011069	PRSS27.15535.3	-0.91	0.990874	-0.0168321	0.493263	7.3	1.07304	0.0938427	1.06418e-05
SLIT and NTRK-like protein 1	SLITRK1	SL008760	SLITRK1.15539.15	0.07	1.00066	-0.0111354	0.855559	3.45	1.03449	0.0391432	0.086064
Vimentin	VIM	SL000649	VIM.15540.6	3.63	1.03626	0.0429016	0.162852	17.69	1.17694	0.215235	9.06662e-10
Creatine kinase U-type, mitochondrial	CKMT1A	SL013015	CKMT1A.15542.19	2.58	1.02577	0.000398563	0.996926	3.33	1.03326	-0.095985	0.26256
Kallikrein-14	KLK14	SL003919	KLK14.15544.25	1.89	1.01894	0.0204265	0.561594	11.13	1.11133	0.143515	2.44282e-09
Calcineurin subunit B type 1	PPP3R1	SL004720	PPP3R1.15545.13	0.09	1.00092	-0.0174414	0.806653	-6.16	0.938387	-0.097163	1.13328e-07
D-3-phosphoglycerate dehydrogenase	PHGDH	SL018791	PHGDH.15548.35	-1.45	0.985459	-0.0249542	0.244357	-7.09	0.929097	-0.110121	9.5959e-11
Acetylcholinesterase	ACHE	SL007155	ACHE.15553.22	-0.4	0.996014	-0.00700471	0.681447	-0.86	0.991388	-0.0135987	0.0816677
Alpha-amylase 2B	AMY2B	SL005393	AMY2B.15556.49	-0.82	0.991767	-0.0178603	0.602918	2.03	1.02034	0.0238687	0.153636
Glutamyl aminopeptidase	ENPEP	SL008525	ENPEP.15558.63	-3.21	0.967909	-0.0550937	0.040134	-0.87	0.991268	-0.0294349	0.340196
Anthrax toxin receptor 2	ANTXR2	SL011048	ANTXR2.15559.5	-1.53	0.98471	-0.0264836	0.240862	5.74	1.05743	0.0757993	4.79751e-06
Transcobalamin-2	TCN2	SL003561	TCN2.15560.52	13.23	1.13232	0.00940579	0.955459	-0.64	0.993649	-0.0240445	0.408937
Beta-glucuronidase	GUSB	SL008667	GUSB.15562.24	-0.65	0.993521	-0.0131282	0.637947	1.76	1.01759	0.0217863	0.104955
Mucin-16	MUC16	SL000327	MUC16.15565.102	-0.35	0.996513	-0.0105327	0.792479	3.56	1.03563	0.0249373	0.461192
Calponin-1	CNN1	SL004911	CNN1.15566.10	26.68	1.26681	0.314009	1.61802e-12	23.54	1.23536	0.253793	7.04326e-07
T-cell surface glycoprotein CD3 zeta chain	CD247	SL004471	CD247.15567.2	0.34	1.00342	0.00365917	0.855214	0.75	1.00747	0.00990845	0.140391
Collagen Type II	COL2A1	SL002527	COL2A1.15569.15	0.83	1.00831	0.00849352	0.785441	1.62	1.0162	0.0205541	0.0815606
Complement receptor type 2	CR2	SL004551	CR2.15570.99	-1.68	0.983163	-0.0296835	0.234706	1.28	1.01279	0.0133549	0.425293
Neurocan core protein	NCAN	SL008782	NCAN.15573.110	-1.34	0.986585	-0.0263669	0.413856	-0.51	0.994893	-0.014783	0.477138
Cyclin-A2	CCNA2	SL000385	CCNA2.15574.37	-0.21	0.997902	-0.00480156	0.834597	2.81	1.02805	0.0382018	7.99406e-05
Eosinophil cationic protein	RNASE3	SL003107	RNASE3.15576.158	-0.64	0.993567	-0.0171648	0.688211	7.96	1.07962	0.0985543	7.91531e-05
Ectonucleotide pyrophosphatase/phosphodiesterase family member 6	ENPP6	SL008780	ENPP6.15579.26	0.12	1.00124	-0.0050468	0.917975	-4.96	0.95039	-0.0819823	0.000310567
Ephrin type-A receptor 7	EPHA7	SL008537	EPHA7.15580.2	-0.37	0.996346	-0.00660058	0.713453	-1.44	0.985631	-0.021999	0.00421639
Fibronectin type 3 and ankyrin repeat domains protein 1	FANK1	SL019927	FANK1.15581.16	-0.03	0.999705	-0.00697336	0.877142	-1.36	0.986428	-0.025353	0.160463
Ficolin-1	FCN1	SL010462	FCN1.15582.25	0.47	1.0047	-0.0060266	0.927276	0.54	1.00535	-0.00355112	0.893868
Fc receptor-like B	FCRLB	SL012568	FCRLB.15583.18	0.01	1.0001	-0.000985522	0.963179	0.47	1.00466	0.00531267	0.561045
Complement factor H-related protein 2	CFHR2	SL002691	CFHR2.15584.9	61.62	1.61618	0.0733694	0.765892	-0.31	0.996878	-0.0233863	0.511557
Fibulin-5	FBLN5	SL004460	FBLN5.15585.304	0.95	1.00952	0.00457913	0.935107	1.78	1.01776	0.00528499	0.883435
Folate receptor beta	FOLR2	SL009334	FOLR2.15587.20	-0.62	0.993766	-0.012245	0.635371	1.23	1.01232	0.0141595	0.31079
Alpha-galactosidase A	GLA	SL009217	GLA.15588.17	0.73	1.00733	0.00740663	0.803842	3.95	1.03948	0.0531067	2.03507e-05
Vitamin D-binding protein	GC	SL000431	GC.15589.1	0.97	1.00974	-0.0118332	0.886659	-1.3	0.987	-0.0292392	0.220852
Glutathione peroxidase 1	GPX1	SL001812	GPX1.15591.28	5.87	1.05871	0.0500648	0.466983	25.63	1.25632	0.204476	0.00618322
Serine protease HTRA1	HTRA1	SL008268	HTRA1.15594.47	4.1	1.04098	0.046925	0.176987	-0.96	0.990434	-0.0218934	0.296881
Protein HEXIM1	HEXIM1	SL020142	HEXIM1.15596.7	2.17	1.0217	0.0144625	0.843423	21.57	1.21571	0.234544	3.83867e-06
Interleukin-6 receptor subunit alpha	IL6R	SL001943	IL6R.15602.43	0.59	1.00586	-0.00197021	0.972696	4.11	1.04109	0.0498175	0.0163888
Integrin alpha-2	ITGA2	SL004086	ITGA2.15603.20	-0.9	0.991022	-0.0158645	0.451295	-0.45	0.995492	-0.00852817	0.427205
Mitogen-activated protein kinase 9	MAPK9	SL004716	MAPK9.15604.18	1.6	1.01598	0.0148557	0.758339	15.74	1.15738	0.197339	6.09524e-11
Keratin, type I cytoskeletal 19	KRT19	SL000044	KRT19.15606.19	0.65	1.00648	0.00135556	0.980002	-0.94	0.990623	-0.0255865	0.31224
Pyruvate kinase PKLR	PKLR	SL009203	PKLR.15607.56	12.4	1.12397	0.120394	0.0597896	153.02	2.53022	1.02211	4.44552e-13
Ribosomal protein S6 kinase beta-1	RPS6KB1	SL018792	RPS6KB1.15608.5	1.9	1.01905	0.0228386	0.345592	23.54	1.23535	0.284439	3.06464e-13
Cytosol aminopeptidase	LAP3	SL000499	LAP3.15610.72	-0.16	0.998384	-0.0227052	0.767608	3.3	1.03304	-0.0160485	0.787417
Protein lin-7 homolog B	LIN7B	SL012168	LIN7B.15612.5	5.22	1.05224	0.0646913	0.0136037	23.06	1.23064	0.273833	8.33943e-11
Pancreatic triacylglycerol lipase	PNLIP	SL012420	PNLIP.15613.16	-1.82	0.981777	-0.0292745	0.0697476	0.84	1.00844	0.00919561	0.478587
Leukocyte immunoglobulin-like receptor subfamily A member 2	LILRA2	SL012686	LILRA2.15614.168	-1.55	0.984549	-0.0267907	0.241825	1.42	1.01417	0.0152267	0.369375
Leukocyte immunoglobulin-like receptor subfamily B member 3	LILRB3	SL019428	LILRB3.15615.8	-1.13	0.988684	-0.0191686	0.314115	1.88	1.01885	0.0238136	0.0650542
Cytokine SCM-1 beta	XCL2	SL010168	XCL2.15617.8	0.23	1.00233	-0.00254438	0.957711	4.47	1.04466	0.0568876	0.00177894
Neuroligin-1	NLGN1	SL018410	NLGN1.15620.4	-1.38	0.986175	-0.023631	0.247159	2.46	1.0246	0.0308383	0.0338095
Opioid-binding protein/cell adhesion molecule	OPCML	SL005491	OPCML.15622.13	-2.05	0.979453	-0.034207	0.0973275	-2.07	0.979259	-0.0347564	0.0251866
Programmed cell death protein 1	PDCD1	SL005211	PDCD1.15623.1	0.53	1.00531	0.0038759	0.90985	-1.26	0.987404	-0.0204238	0.0521619
Basement membrane-specific heparan sulfate proteoglycan core protein	HSPG2	SL005400	HSPG2.15626.223	1.68	1.01676	0.017502	0.634926	2.54	1.02538	0.021234	0.466638
RAC-alpha serine/threonine-protein kinase	AKT1	SL003721	AKT1.15627.83	0.98	1.00985	-0.0115188	0.903336	15.1	1.151	0.163122	0.000576425
Pregnancy-specific beta-1-glycoprotein 1	PSG1	SL014708	PSG1.15631.18	-3.71	0.962938	-0.0778129	0.11472	5.88	1.05875	-0.0296449	0.632052
Retinol-binding protein 4	RBP4	SL000566	RBP4.15633.6	10.39	1.10388	0.0291438	0.832862	0.37	1.00368	-0.000135895	0.994614
Slit homolog 1 protein	SLIT1	SL012379	SLIT1.15634.139	0.31	1.00314	0.00265533	0.915535	1.31	1.01314	0.0172219	0.0616176
SPARC-related modular calcium-binding protein 2	SMOC2	SL012834	SMOC2.15635.4	7.86	1.0786	0.0957221	0.00221578	0.69	1.00694	-0.0204137	0.711666
VPS10 domain-containing receptor SorCS1	SORCS1	SL014090	SORCS1.15636.49	0.55	1.00551	0.0064617	0.746194	1.39	1.01386	0.0183451	0.0399642
VPS10 domain-containing receptor SorCS3	SORCS3	SL014089	SORCS3.15637.38	-1.11	0.988864	-0.0183003	0.257402	-0.38	0.996208	-0.00704038	0.45764
Transgelin	TAGLN	SL008169	TAGLN.15640.54	38.39	1.3839	0.422237	8.36186e-13	29.41	1.29409	0.278563	1.79832e-05
Tomoregulin-1	TMEFF1	SL020463	TMEFF1.15641.20	-0.82	0.991786	-0.0134429	0.356792	-2.34	0.976619	-0.0352496	1.00842e-05
Collagen alpha-1(X) chain	COL10A1	SL006511	COL10A1.15653.9	-0.21	0.997865	-0.00411541	0.809872	-1.12	0.988802	-0.0183425	0.0821501
Bone morphogenetic protein 2	BMP2	SL000304	BMP2.15666.21	0.13	1.00127	0.000423594	0.985819	2.21	1.02206	0.0301917	0.000312133
Bone morphogenetic protein 4	BMP4	SL003996	BMP4.15667.39	-1	0.990048	-0.0173322	0.406061	-7.13	0.928725	-0.111634	1.05054e-09
Bone morphogenetic protein 8B	BMP8B	SL004079	BMP8B.15668.19	1.8	1.01803	0.00532632	0.948335	-9.88	0.901175	-0.17069	8.29541e-07
Serine/threonine-protein kinase B-raf	BRAF	SL007123	BRAF.15669.7	1.5	1.01497	0.0157588	0.641934	1.76	1.01756	0.0154679	0.513786
Complement C1q-like protein 2	C1QL2	SL017430	C1QL2.15670.15	2.26	1.02263	0.0214481	0.654675	-7.37	0.92631	-0.121303	1.62299e-06
B-cell antigen receptor complex-associated protein alpha chain	CD79A	SL011613	CD79A.15674.3	2.27	1.02266	0.0102038	0.900199	-8.15	0.918512	-0.13416	1.12218e-06
Dickkopf-related protein 2	DKK2	SL009413	DKK2.15678.71	39.53	1.39532	0.422147	1.5338e-11	8.44	1.0844	0.0995639	0.000983311
Inhibin beta C chain	INHBC	SL007288	INHBC.15686.49	-1.48	0.985198	-0.0258195	0.257615	0.64	1.00637	0.0065066	0.604406
Protein ERGIC-53	LMAN1	SL004488	LMAN1.15688.30	0.51	1.00513	0.00397936	0.9022	-3.35	0.966493	-0.0529015	0.000181427
Nodal homolog	NODAL	SL007608	NODAL.15692.300	-0.56	0.994436	-0.00935607	0.538771	0.19	1.00192	0.00164536	0.844476
Progesterone receptor	PGR	SL000008	PGR.15693.9	4.94	1.04937	0.0627804	0.0048611	13.41	1.1341	0.163089	3.73709e-07
Alpha-taxilin	TXLNA	SL007220	TXLNA.15698.6	0.27	1.00268	-0.00386032	0.942041	1.46	1.01459	0.0135653	0.50975
Alanine aminotransferase 1	GPT	SL000617	GPT.16015.19	3.56	1.03562	0.00898577	0.938781	-14.74	0.852645	-0.268775	3.52737e-08
Vascular endothelial growth factor receptor 3	FLT4	SL003322	FLT4.16035.8	4.74	1.04737	0.0398119	0.543837	43.92	1.43925	0.447857	6.00052e-10
SHC-transforming protein 1	SHC1	SL014469	SHC1.16043.30	4.59	1.04588	0.0547231	0.0743738	24.46	1.24457	0.26292	5.7604e-07
Complement factor H-related protein 5	CFHR5	SL006830	CFHR5.16055.3	-3.95	0.960466	-0.0807382	0.0862515	-2.66	0.973424	-0.0596844	0.0706478
Cation-independent mannose-6-phosphate receptor	IGF2R	SL003679	IGF2R.16057.6	-1.21	0.987914	-0.0206903	0.307803	-0.26	0.997448	-0.006975	0.619859
Nidogen-2	NID2	SL008193	NID2.16060.99	5.08	1.05082	0.0528326	0.264935	6.26	1.06265	0.0398433	0.43352
Wnt inhibitory factor 1	WIF1	SL004652	WIF1.16070.7	0.49	1.00492	0.00368392	0.912936	-1.96	0.980416	-0.0319084	0.0163925
GRB2-related adapter protein 2	GRAP2	SL005725	GRAP2.16074.12	0.73	1.00732	0.00487236	0.906575	-2.93	0.970693	-0.048624	0.0050517
Tyrosine-protein kinase Tec	TEC	SL010518	TEC.16079.2	-0.17	0.99826	-0.0365854	0.683209	-4.34	0.956577	-0.0948637	0.0198812
Aldo-keto reductase family 1 member B10	AKR1B10	SL005692	AKR1B10.16081.38	10.15	1.1015	0.0206325	0.916888	-9.05	0.909525	-0.231678	0.000682619
Ephrin type-A receptor 4	EPHA4	SL013797	EPHA4.16288.17	-1.6	0.984026	-0.0280307	0.244357	0.51	1.00512	0.00344475	0.826339
Gastric inhibitory polypeptide	GIP	SL011908	GIP.16292.288	-1.12	0.988793	-0.0248051	0.517588	-20.38	0.796218	-0.351764	9.24992e-15
Somatoliberin	GHRH	SL005255	GHRH.16293.1	-1.02	0.989786	-0.0162311	0.210607	-4.6	0.954015	-0.0726788	1.73752e-05
Leucine-rich repeat-containing G-protein coupled receptor 5	LGR5	SL017638	LGR5.16296.43	0.45	1.00453	-0.00318084	0.958857	-10.42	0.895807	-0.175472	1.56149e-07
Roundabout homolog 4	ROBO4	SL008763	ROBO4.16297.14	-1.83	0.981676	-0.0295905	0.0743738	-0.24	0.997627	-0.00689844	0.635542
Group IID secretory phospholipase A2	PLA2G2D	SL003840	PLA2G2D.16298.84	-0.55	0.994537	-0.0143653	0.724118	-0.8	0.992011	-0.0156733	0.305261
T-cell immunoreceptor with Ig and ITIM domains	TIGIT	SL017103	TIGIT.16299.13	0.24	1.00239	-0.0326204	0.751389	-6.54	0.934557	-0.137122	0.00743787
Triggering receptor expressed on myeloid cells 2	TREM2	SL017099	TREM2.16300.4	-3.23	0.967741	-0.0514629	0.00369872	-2.71	0.97291	-0.0438584	0.00380345
BPI fold-containing family A member 2	BPIFA2	SL010290	BPIFA2.16302.11	-0.98	0.990155	-0.0217959	0.562098	-3.19	0.968113	-0.0602659	0.0367909
Leucine-rich repeat-containing G-protein coupled receptor 4	LGR4	SL017589	LGR4.16304.6	-0.45	0.995519	-0.00844695	0.694465	-1.28	0.987221	-0.0204449	0.0401433
Cadherin-11	CDH11	SL000637	CDH11.16305.10	0.04	1.0004	-0.0132135	0.835997	14.49	1.14487	0.171277	4.55844e-06
Netrin receptor UNC5D	UNC5D	SL005231	UNC5D.16307.22	-0.97	0.990346	-0.0214084	0.560018	1.9	1.01898	0.0212881	0.236371
B- and T-lymphocyte attenuator	BTLA	SL008978	BTLA.16308.14	1.2	1.01197	-0.00260917	0.973364	-11.2	0.887984	-0.196729	1.753e-06
Dickkopf-like protein 1	DKKL1	SL010381	DKKL1.16309.30	2.76	1.02756	0.0208334	0.768643	-9.23	0.907693	-0.152264	4.8723e-08
Vascular endothelial growth factor receptor 1	FLT1	SL003321	FLT1.16315.105	32.93	1.32929	0.367263	3.87688e-11	2.04	1.0204	0.01595	0.567913
Desmoglein-3	DSG3	SL004969	DSG3.16317.20	27.73	1.27732	0.0413251	0.863857	23.16	1.23156	0.195144	0.00538713
Serine/threonine-protein kinase receptor R3	ACVRL1	SL004851	ACVRL1.16318.12	3.27	1.03267	0.042187	0.0251948	1.85	1.01853	0.0243039	0.0233294
CD320 antigen	CD320	SL009127	CD320.16320.139	-0.27	0.997299	-0.00859952	0.819841	-2.89	0.971119	-0.0490411	0.0118049
Marginal zone B- and B1-cell-specific protein	PACAP	SL012743	PACAP.16322.10	-1.39	0.986086	-0.0230916	0.210313	-1.93	0.98068	-0.0302886	0.00442851
Neurexin-3	NRXN3	SL020462	NRXN3.16323.8	-0.45	0.995498	-0.00923936	0.731121	1.81	1.01806	0.0236515	0.0274489
Toll-like receptor 1	TLR1	SL004490	TLR1.16324.38	1.91	1.01908	0.0131051	0.841763	-11.89	0.881098	-0.201102	7.62179e-09
High mobility group protein HMG-I/HMG-Y	HMGA1	SL006117	HMGA1.16536.3	0.73	1.00729	0.00780695	0.772949	-0.38	0.996152	-0.00767502	0.486238
Signal transducer and activator of transcription 5B	STAT5B	SL019098	STAT5B.16551.14	0.29	1.00288	-0.00533098	0.922081	-10.93	0.89066	-0.180007	9.10799e-10
Myocilin	MYOC	SL008560	MYOC.16558.2	-1.13	0.988708	-0.0234527	0.494281	5.75	1.0575	0.0749292	3.04415e-05
Alpha-1B-glycoprotein	A1BG	SL005720	A1BG.16561.9	8.38	1.0838	0.0328777	0.786996	-0.11	0.998893	-0.00788647	0.684646
Bis(5'-nucleosyl)-tetraphosphatase [asymmetrical]	NUDT2	SL020189	NUDT2.16583.8	5.72	1.05725	0.0498465	0.474932	29.64	1.29637	0.277826	4.23077e-05
N-acetyllactosaminide beta-1,3-N-acetylglucosaminyltransferase 4	B3GNT4	SL017452	B3GNT4.16585.16	1.46	1.01464	0.00034773	0.996551	-11.72	0.882756	-0.212276	5.73257e-06
78 kDa glucose-regulated protein	HSPA5	SL004629	HSPA5.16588.10	1.93	1.01928	-0.0189759	0.877142	-4.32	0.956756	-0.163732	0.107543
Acidic mammalian chitinase	CHIA	SL012820	CHIA.16591.71	-0.07	0.999257	-0.00323499	0.9022	-7.45	0.925491	-0.115106	1.08432e-12
FAS-associated death domain protein	FADD	SL003820	FADD.16593.3	-1.76	0.982444	-0.030385	0.195426	0.77	1.00772	0.00505202	0.79401
Glutaredoxin-3	GLRX3	SL012999	GLRX3.16596.25	10.8	1.10804	0.0825901	0.381076	80.01	1.80013	0.584253	2.79097e-07
Glutaredoxin-related protein 5, mitochondrial	GLRX5	SL013189	GLRX5.16597.11	0.73	1.00728	0.00819149	0.735793	-2.08	0.979152	-0.0375426	0.0441476
GPN-loop GTPase 1	GPN1	SL018803	GPN1.16599.38	1.44	1.01443	0.0156299	0.635371	6.35	1.06354	0.0799965	0.000227071
Complement C1q and tumor necrosis factor-related protein 9A	C1QTNF9	SL017275	C1QTNF9.16605.2	0.35	1.00345	0.00337254	0.878185	-4.47	0.955271	-0.0685137	4.74143e-08
Aldose reductase	AKR1B1	SL003659	AKR1B1.16606.85	5.24	1.05243	0.0683405	0.000484209	6.53	1.06531	0.0849036	7.82438e-06
Gelsolin	GSN	SL005572	GSN.16607.78	0.21	1.00212	-0.0319419	0.712884	-2.56	0.974412	-0.0525983	0.0639008
Kin of IRRE-like protein 2	KIRREL2	SL012592	KIRREL2.16609.106	-0.46	0.995421	-0.0092878	0.717624	1.16	1.01159	0.0149615	0.113144
Low-density lipoprotein receptor-related protein 10	LRP10	SL007503	LRP10.16610.13	-0.16	0.99837	-0.00469019	0.863857	0.42	1.00422	0.00333078	0.802853
Syndecan-3	SDC3	SL020764	SDC3.16612.28	1.03	1.01035	0.00222469	0.972696	-2.17	0.978285	-0.0493267	0.140645
Cadherin-17	CDH17	SL008898	CDH17.16613.3	-0.32	0.996782	-0.012218	0.792314	2.83	1.02831	0.0329108	0.0955714
R-spondin-1	RSPO1	SL017248	RSPO1.16614.27	9.37	1.0937	0.120214	9.66004e-07	3.04	1.03038	0.0389521	0.00931572
Beta-enolase	ENO3	SL007119	ENO3.16616.137	-0.08	0.999154	-0.0147385	0.797865	-15.18	0.848203	-0.250971	2.41564e-13
Lymphocyte antigen 75	LY75	SL007021	LY75.16620.26	-0.47	0.995308	-0.0111905	0.746194	-0.82	0.991816	-0.0174475	0.324921
NAD(P)H-hydrate epimerase	APOA1BP	SL012584	APOA1BP.16621.77	1.77	1.01775	0.0200371	0.499777	12.97	1.12974	0.156883	1.13238e-06
Activin B	INHBB	SL003950	INHBB.16746.12	0.92	1.00922	0.00779759	0.851002	-0.74	0.992553	-0.0155774	0.340237
Bone morphogenetic protein 3	BMP3	SL003995	BMP3.16748.1	2.08	1.02077	0.0102109	0.89495	-7.23	0.927723	-0.124714	4.13559e-05
Growth/differentiation factor 10	GDF10	SL005151	GDF10.16749.79	1.79	1.01789	0.0159259	0.756366	-1.69	0.983132	-0.0344326	0.132171
Natriuretic peptides B	NPPB	SL002689	NPPB.16751.15	0.4	1.00398	0.004563	0.803842	4.41	1.04406	0.0604749	9.74274e-09
Collagen alpha-2(VI) chain	COL6A2	SL007942	COL6A2.16753.46	-0.27	0.997257	-0.00520812	0.779739	1.48	1.0148	0.0198726	0.0174816
Peripheral plasma membrane protein CASK	CASK	SL019118	CASK.16754.40	0.64	1.00636	-0.000479573	0.995015	-2.65	0.973546	-0.0492171	0.0428335
Growth/differentiation factor 3	GDF3	SL004675	GDF3.16755.195	0.73	1.00731	0.00512336	0.9022	-2.05	0.979548	-0.0335125	0.016057
Growth/differentiation factor 7	GDF7	SL007504	GDF7.16756.30	1.22	1.01221	0.0155391	0.339896	0.59	1.00593	0.00621103	0.59031
Hepatoma-derived growth factor	HDGF	SL013046	HDGF.16758.96	8.58	1.08581	0.0973919	0.0142686	36.42	1.36416	0.340762	2.0107e-06
Interleukin-26	IL26	SL005186	IL26.16760.2	-1.98	0.980242	-0.0415324	0.277338	-3.06	0.969442	-0.0564648	0.0316329
Leukocyte cell-derived chemotaxin-2	LECT2	SL017261	LECT2.16763.11	-1.87	0.98134	-0.0341747	0.234706	1.25	1.01245	0.0105649	0.610326
Platelet basic protein	PPBP	SL004294	PPBP.16765.52	7.1	1.071	-0.0247976	0.887987	22.67	1.22675	0.174669	0.0193899
Junction plakoglobin	JUP	SL006467	JUP.16768.3	-0.33	0.99674	-0.00764288	0.791697	0.76	1.00755	0.00829705	0.498251
Ras-related C3 botulinum toxin substrate 3	RAC3	SL007310	RAC3.16769.20	1.07	1.01071	0.00790079	0.873355	6.16	1.06158	0.0757398	0.00136011
Lithostathine-1-beta	REG1B	SL012438	REG1B.16770.3	-3.65	0.963467	-0.0608545	0.0107132	-0.04	0.999622	-0.00556599	0.74906
Signal peptide, CUB and EGF-like domain-containing protein 3	SCUBE3	SL012672	SCUBE3.16773.29	23.77	1.23769	0.29166	4.07822e-16	10.14	1.10141	0.133251	5.11139e-11
Heat shock 70 kDa protein 1A	HSPA1A	SL000451	HSPA1A.16780.6	2.42	1.02416	0.031484	0.0581588	1.53	1.01526	0.0189699	0.123871
Cytosolic endo-beta-N-acetylglucosaminidase	ENGASE	SL012928	ENGASE.16781.2	-0.18	0.998216	-0.00512717	0.857033	-4.36	0.956375	-0.0697964	6.42311e-05
Defensin-5	DEFA5	SL004530	DEFA5.16785.45	0.36	1.00362	-0.00470377	0.933674	14.21	1.14211	0.178315	1.87024e-09
Sialic acid-binding Ig-like lectin 5	SIGLEC5	SL005216	SIGLEC5.16792.4	-1.09	0.989126	-0.0198602	0.424087	0.61	1.00607	0.0055595	0.686483
OCIA domain-containing protein 1	OCIAD1	SL010530	OCIAD1.16802.31	2.2	1.02195	0.00773623	0.929865	-7.38	0.926162	-0.130429	7.13162e-05
Calretinin	CALB2	SL008657	CALB2.16803.4	4.3	1.04301	0.0490315	0.151775	-1.36	0.986401	-0.0248059	0.139782
cGMP-specific 3',5'-cyclic phosphodiesterase	PDE5A	SL011405	PDE5A.16805.5	-1.39	0.986063	-0.0598191	0.465626	19.12	1.19121	0.171307	0.00796144
Troponin T, fast skeletal muscle	TNNT3	SL020644	TNNT3.16807.35	4.25	1.0425	0.0266457	0.779739	-4.79	0.952056	-0.100931	0.0107193
Nucleoside diphosphate kinase, mitochondrial	NME4	SL006976	NME4.16809.1	-1.25	0.987453	-0.0238201	0.419357	14.47	1.14472	0.185665	6.39827e-12
Rab GDP dissociation inhibitor alpha	GDI1	SL002794	GDI1.16810.3	8.6	1.08603	0.0868393	0.110432	24.23	1.24226	0.182284	0.0139826
Four and a half LIM domains protein 1	FHL1	SL002083	FHL1.16814.13	1.27	1.01274	0.01019	0.834597	-1.72	0.982826	-0.0321778	0.102357
CUB domain-containing protein 1	CDCP1	SL017488	CDCP1.16818.200	-0.76	0.992351	-0.0129684	0.45365	0.54	1.00541	0.00529301	0.66604
Apolipoprotein L3	APOL3	SL007053	APOL3.16823.75	0	0.999991	-0.00442675	0.905513	11.96	1.11959	0.155493	1.89305e-11
Ataxin-3	ATXN3	SL018716	ATXN3.16825.20	13.09	1.13087	0.122316	0.0743738	51.05	1.51045	0.321023	0.00211169
Collagen alpha-1(VI) chain	COL6A1	SL002657	COL6A1.16828.8	-0.31	0.996912	-0.00913338	0.803842	0.83	1.00828	0.00512005	0.800339
Docking protein 1	DOK1	SL019539	DOK1.16831.7	-0.36	0.99636	-0.0147868	0.777107	2.02	1.02024	0.019116	0.417611
Complement factor H-related protein 3	CFHR3	SL002693	CFHR3.16836.1	0.55	1.00555	0.00411951	0.905154	1.35	1.01351	0.0168157	0.160396
Myelin protein zero-like protein 1	MPZL1	SL017475	MPZL1.16845.15	-0.29	0.99708	-0.00578119	0.780772	2.8	1.02805	0.0380964	0.000127935
Ras-related protein Rab-3B	RAB3B	SL008946	RAB3B.16847.39	-0.67	0.993304	-0.0116191	0.52922	3.13	1.0313	0.0424762	6.14011e-05
Regulator of G-protein signaling 5	RGS5	SL005359	RGS5.16850.5	0.89	1.00894	0.00948822	0.756009	2.71	1.02705	0.0345215	0.0156575
Protein SCO2 homolog, mitochondrial	SCO2	SL018615	SCO2.16851.50	-1.2	0.988012	-0.0207617	0.342748	5.41	1.05406	0.0717063	6.37243e-06
Na(+)/H(+) exchange regulatory cofactor NHE-RF3	PDZK1	SL019239	PDZK1.16852.10	1.35	1.01351	0.0147084	0.635371	-1.1	0.988953	-0.0201166	0.174607
Nicotinamide riboside kinase 1	NRK1	SL006756	NRK1.16853.5	-0.27	0.997335	-0.00945721	0.809809	1.75	1.01745	0.0221289	0.0704605
U6 snRNA-associated Sm-like protein LSm4	LSM4	SL015367	LSM4.16854.17	1.14	1.0114	-0.00580195	0.944087	-15.74	0.842596	-0.267206	2.87876e-12
Microtubule-associated protein RP/EB family member 2	MAPRE2	SL007443	MAPRE2.16856.79	-2.71	0.972896	-0.0578556	0.243922	0.99	1.00988	-0.00798481	0.837575
Ras-related protein Rab-2A	RAB2A	SL008705	RAB2A.16857.2	-0.55	0.994459	-0.0105605	0.655072	-0.29	0.997125	-0.00695806	0.59031
Reticulocalbin-3	RCN3	SL017265	RCN3.16858.384	-0.59	0.994147	-0.00999958	0.547417	1.92	1.01924	0.0250018	0.0315712
Endophilin-B1	SH3GLB1	SL016527	SH3GLB1.16859.100	-0.24	0.997646	-0.00433619	0.790447	3.86	1.03856	0.0510229	0.000206191
N-acylneuraminate-9-phosphatase	NANP	SL016552	NANP.16863.47	0.91	1.00915	0.0114214	0.497226	5.44	1.05442	0.073829	1.04433e-08
TATA-binding protein-associated factor 2N	TAF15	SL013228	TAF15.16865.62	1.07	1.01072	0.0108354	0.764275	9.06	1.09057	0.116457	2.29747e-07
Cyclin-dependent kinase 16	PCTK1	SL007335	PCTK1.16867.76	0.01	1.0001	-0.0016568	0.94609	5.64	1.05642	0.0757476	1.92816e-07
Maleylacetoacetate isomerase	GSTZ1	SL007013	GSTZ1.16872.248	-1.18	0.988215	-0.0218316	0.429884	5.44	1.05437	0.0546611	0.0861629
Protein mago nashi homolog 2	MAGOHB	SL019553	MAGOHB.16875.13	2.21	1.02207	0.0253167	0.399227	12.62	1.12621	0.138629	0.000446309
Methionine-R-sulfoxide reductase B2, mitochondrial	MSRB2	SL019317	MSRB2.16877.19	0.46	1.00458	0.00389254	0.893786	-1.88	0.981174	-0.0299388	0.00852958
14 kDa phosphohistidine phosphatase	PHPT1	SL008943	PHPT1.16882.27	13.02	1.13022	0.141184	0.00453692	42.16	1.42157	0.321594	0.000318899
Ras-related protein Rab-4A	RAB4A	SL007144	RAB4A.16883.57	-0.65	0.993538	-0.0221032	0.702531	-3.12	0.968835	-0.0584921	0.0272147
Microtubule-associated protein RP/EB family member 3	MAPRE3	SL020106	MAPRE3.16885.49	5.9	1.059	-0.0792365	0.684984	36.17	1.36166	0.111916	0.386646
Ectonucleotide pyrophosphatase/phosphodiesterase family member 2	ENPP2	SL008778	ENPP2.16892.23	15.73	1.1573	-0.00468722	0.980997	33.38	1.33385	0.374282	9.66996e-12
Oxysterol-binding protein-related protein 9	OSBPL9	SL019034	OSBPL9.16899.59	0.34	1.00342	0.00300933	0.9022	-0.14	0.998593	-0.00515015	0.70996
MAM domain-containing glycosylphosphatidylinositol anchor protein 1	MDGA1	SL012713	MDGA1.16900.29	-0.75	0.992451	-0.0139876	0.547417	1.24	1.01238	0.0149584	0.227021
Lysosome-associated membrane glycoprotein 1	LAMP1	SL008407	LAMP1.16902.17	0.01	1.0001	-0.00288891	0.927276	0.59	1.00586	0.00550164	0.680664
Cell adhesion molecule 2	CADM2	SL004806	CADM2.16907.3	-2.39	0.97611	-0.041185	0.105149	1.01	1.0101	0.00829693	0.673203
Oligodendrocyte-myelin glycoprotein	OMG	SL010377	OMG.16908.5	2.11	1.02113	0.0232154	0.495518	0.48	1.00485	0.00255844	0.879999
Ribonuclease T2	RNASET2	SL008937	RNASET2.16913.8	0.05	1.00054	-0.0111217	0.855559	2.8	1.02797	0.0306484	0.172458
Monocyte differentiation antigen CD14, soluble	CD14	SL001743	CD14.16914.104	-3.27	0.967273	-0.0579571	0.0566622	0	0.999969	-0.0171874	0.595976
Semaphorin-4A	SEMA4A	SL014291	SEMA4A.16915.153	-0.77	0.992277	-0.0159019	0.609592	1.2	1.01198	0.0136753	0.329024
SLIT and NTRK-like protein 6	SLITRK6	SL018357	SLITRK6.16916.19	-0.91	0.990931	-0.0161847	0.462191	1.26	1.01263	0.015952	0.140359
Toll-like receptor 3	TLR3	SL004491	TLR3.16918.198	-0.2	0.997993	-0.00606258	0.845944	2.4	1.02396	0.0311007	0.0138619
Acyl-CoA-binding protein	DBI	SL008480	DBI.16919.1	4.1	1.04102	0.0424334	0.366453	12.1	1.12098	0.149653	5.6149e-07
Plexin-B3	PLXNB3	SL014112	PLXNB3.16922.53	0.41	1.00408	0.00415321	0.857033	1.01	1.01008	0.0128001	0.172803
Profilin-2	PFN2	SL008767	PFN2.16923.20	-0.26	0.997429	-0.00532228	0.803842	-1.68	0.983229	-0.0260559	0.0057863
Alkaline phosphatase, tissue-nonspecific isozyme	ALPL	SL000255	ALPL.16926.44	-2.02	0.979811	-0.0632242	0.374814	-23.05	0.769486	-0.467161	2.16292e-09
Coagulation factor XIII	F13A1 F13B	SL003003	F13A1.F13B.16927.9	40.14	1.40141	-0.00705243	0.985365	4.42	1.04416	-0.0756067	0.495964
Estrogen sulfotransferase	SULT1E1	SL000580	SULT1E1.16932.5	1.12	1.01123	0.014514	0.308695	-1.32	0.986798	-0.0199287	0.00167308
Glutathione S-transferase A1	GSTA1	SL005253	GSTA1.17138.8	0.3	1.00297	0.00270045	0.903378	1.28	1.01276	0.0169655	0.0408478
Platelet-derived growth factor D	PDGFD	SL014328	PDGFD.17140.57	31.97	1.31973	0.0622847	0.809809	34.06	1.34061	0.220936	0.0197944
Protein S100-A8/A9 heterodimer	S100A8 S100A9	SL004832	S100A8.S100A9.17145.1	0.34	1.00338	-0.000332196	0.995015	8.71	1.08709	0.112531	2.53461e-07
Flavin reductase (NADPH)	BLVRB	SL008080	BLVRB.17148.7	10.44	1.10443	0.0808505	0.364715	37.61	1.37614	0.241989	0.012252
10 kDa heat shock protein, mitochondrial	HSPE1	SL005698	HSPE1.17150.8	0.84	1.00838	-0.0154356	0.873725	6.23	1.0623	0.0466912	0.330055
Interferon regulatory factor 3	IRF3	SL004509	IRF3.17151.84	8.34	1.08343	0.0753983	0.263441	33.8	1.33796	0.271858	0.000749887
Killer cell immunoglobulin-like receptor 2DS4	KIR2DS4	SL012437	KIR2DS4.17152.10	0.01	1.0001	-0.00132081	0.955216	0.56	1.00564	0.00672876	0.448126
Killer cell immunoglobulin-like receptor 2DL3	KIR2DL3	SL020993	KIR2DL3.17153.46	-1.3	0.98703	-0.021726	0.247159	-0.13	0.998671	-0.00404916	0.720465
Prostaglandin E synthase 3	PTGES3	SL004780	PTGES3.17154.2	4.08	1.04082	0.00668892	0.960732	-12.14	0.878603	-0.230961	3.52311e-06
Vacuolar protein sorting-associated protein 28 homolog	VPS28	SL005365	VPS28.17155.1	7.91	1.07911	0.0313006	0.832862	-10.2	0.897961	-0.221336	0.000179472
Serine/threonine-protein kinase DCLK1	DCLK1	SL006399	DCLK1.17156.72	3.43	1.03429	0.040416	0.18206	-2.23	0.977658	-0.0416831	0.0566051
Ubiquitin-conjugating enzyme E2 G1	UBE2G1	SL019858	UBE2G1.17158.17	3.58	1.03576	0.0369431	0.41264	8.98	1.08978	0.0912749	0.0226482
Dolichyl-diphosphooligosaccharide--protein glycosyltransferase 48 kDa subunit	DDOST	SL016423	DDOST.17161.1	1.23	1.01228	-0.0018283	0.980192	0.26	1.0026	-0.00157557	0.933234
Annexin A3	ANXA3	SL004210	ANXA3.17163.117	0.01	1.00012	-0.00183289	0.943527	-0.62	0.9938	-0.0107294	0.279858
Annexin A4	ANXA4	SL004211	ANXA4.17164.15	10.11	1.10114	0.127425	5.04507e-06	14.04	1.14042	0.15296	0.000234111
Beta-thromboglobulin	PPBP	SL003044	PPBP.17165.1	37.51	1.37514	0.0631835	0.820687	38.3	1.38303	0.24181	0.0149077
Fibroblast growth factor 8 isoform F	FGF8	SL014309	FGF8.17166.4	0.59	1.00594	0.00610453	0.81098	0.27	1.00269	0.00316395	0.625222
Calcitonin gene-related peptide 2	CALCB	SL011502	CALCB.17170.15	-0.31	0.996866	-0.00665899	0.785688	5.85	1.05852	0.0784631	1.23325e-07
Statherin	STATH	SL007073	STATH.17172.19	85.94	1.85937	0.747431	2.36317e-12	61.15	1.61153	0.565851	5.8229e-10
Dual specificity mitogen-activated protein kinase kinase 6	MAP2K6	SL007270	MAP2K6.17175.5	0.31	1.00314	-0.00370868	0.943527	-4.46	0.955418	-0.0734682	0.000297716
PC4 and SFRS1-interacting protein	PSIP1	SL014348	PSIP1.17176.13	8.54	1.08542	0.0932948	0.0369666	37.09	1.37095	0.336258	5.98095e-06
BAG family molecular chaperone regulator 1	BAG1	SL000023	BAG1.17195.43	6.83	1.06827	0.0726282	0.110738	29.56	1.2956	0.238571	0.00152779
ATP-dependent Clp protease proteolytic subunit, mitochondrial	CLPP	SL011328	CLPP.17196.5	-0.46	0.995398	-0.00751201	0.543984	3.75	1.03747	0.0521145	1.25055e-10
Hypoxia-inducible factor 1-alpha inhibitor	HIF1AN	SL021005	HIF1AN.17199.43	-0.07	0.999278	-0.00578415	0.881626	-6.22	0.937827	-0.0997174	2.76891e-06
Killer cell immunoglobulin-like receptor 2DL1	KIR2DL1	SL020992	KIR2DL1.17200.50	2.54	1.02544	0.0172406	0.813889	-3.05	0.969491	-0.0624	0.0397616
Programmed cell death protein 4	PDCD4	SL011994	PDCD4.17202.37	-0.01	0.999926	-0.0019694	0.938177	0.55	1.00551	0.00658166	0.455033
Phenylethanolamine N-methyltransferase	PNMT	SL013738	PNMT.17204.17	-0.18	0.998245	-0.00452803	0.85549	-0.43	0.995746	-0.00770586	0.410318
Ras-related protein Rab-5A	RAB5A	SL021017	RAB5A.17205.21	6.74	1.06743	0.0612946	0.334504	36.16	1.36163	0.341163	1.95698e-06
Sulfotransferase family cytosolic 2B member 1	SULT2B1	SL020906	SULT2B1.17209.27	2.26	1.0226	0.0177802	0.775047	-5.17	0.948251	-0.0877654	0.000322679
T-cell leukemia/lymphoma protein 1A	TCL1A	SL020926	TCL1A.17210.2	1.07	1.01066	0.0141268	0.234607	0.88	1.00878	0.0117256	0.0855503
Mimecan	OGN	SL008055	OGN.17224.12	2.65	1.02646	0.0347165	0.0298488	5.64	1.05642	0.0754998	3.80115e-07
Plastin-2	LCP1	SL004609	LCP1.17231.1	-0.72	0.992758	-0.0183315	0.655262	10.97	1.10967	0.138371	2.56165e-07
Selenoprotein H	SELH	SL006634	SELH.17319.1	1.57	1.01568	0.0194386	0.334504	1.49	1.01491	0.0193358	0.0610783
L-aminoadipate-semialdehyde dehydrogenase-phosphopantetheinyl transferase	AASDHPPT	SL013281	AASDHPPT.17320.19	5.24	1.05235	0.0510509	0.353963	27.54	1.2754	0.2685	2.05322e-05
Guanylate kinase	GUK1	SL014982	GUK1.17325.10	10.06	1.10062	0.0940086	0.156732	39.09	1.39089	0.264936	0.00423727
Dual specificity protein phosphatase 23	DUSP23	SL019563	DUSP23.17326.44	-0.3	0.996977	-0.00576096	0.772742	-0.86	0.99144	-0.0145617	0.185536
Protein canopy homolog 3	CNPY3	SL017270	CNPY3.17327.3	2.14	1.0214	0.0192937	0.695181	26.9	1.26901	0.279709	2.64199e-06
3-hydroxybutyrate dehydrogenase type 2	BDH2	SL009125	BDH2.17329.2	21.72	1.21719	0.246548	2.11081e-07	22.8	1.22796	0.252483	1.23141e-07
Kremen protein 1	KREMEN1	SL008768	KREMEN1.17331.138	-1.17	0.988273	-0.0214082	0.401324	3.91	1.03908	0.0516707	0.000237499
Poly(ADP-ribose) glycohydrolase ARH3	ADPRHL2	SL018690	ADPRHL2.17332.3	11.43	1.1143	0.121134	0.0162312	45.15	1.45147	0.356511	6.14011e-05
Medium-chain specific acyl-CoA dehydrogenase, mitochondrial	ACADM	SL008026	ACADM.17333.20	-2.1	0.978994	-0.0458831	0.323229	4.49	1.0449	0.0452776	0.159244
Vesicle-associated membrane protein 2	VAMP2	SL009105	VAMP2.17335.18	-0.34	0.996646	-0.00767586	0.788362	4.97	1.04967	0.0509213	0.0613423
Cyclic AMP-responsive element-binding protein 3-like protein 2	CREB3L2	SL019427	CREB3L2.17336.54	0.15	1.00145	-9.97056e-06	0.99961	1.18	1.01177	0.0150176	0.134951
Acetyl-CoA acetyltransferase, cytosolic	ACAT2	SL010906	ACAT2.17341.89	8.27	1.08268	0.0848976	0.131995	61.14	1.61138	0.473778	8.84764e-07
Syntaphilin	SNPH	SL019113	SNPH.17343.6	0.36	1.00364	0.00212277	0.946735	-0.3	0.997015	-0.00643802	0.56641
Stomatin-like protein 1	STOML1	SL018388	STOML1.17344.23	-0.72	0.99278	-0.0170587	0.65626	4.24	1.0424	0.049755	0.0276621
Prostaglandin reductase 3	ZADH2	SL020272	ZADH2.17345.12	-1.48	0.985237	-0.0485522	0.476127	7.01	1.07011	0.0618035	0.162577
Follicular dendritic cell secreted peptide	FDCSP	SL012716	FDCSP.17346.61	1.6	1.016	0.0193082	0.390907	14.87	1.14869	0.177973	5.3275e-07
Axin interactor, dorsalization-associated protein	AIDA	SL011281	AIDA.17347.80	11.54	1.11543	0.108169	0.110738	38.99	1.38987	0.270394	0.0033117
Synaptojanin-2-binding protein	SYNJ2BP	SL018443	SYNJ2BP.17348.5	-0.83	0.991657	-0.0184466	0.614122	-5.15	0.948498	-0.0824589	1.87203e-05
Charged multivesicular body protein 2b	CHMP2B	SL009112	CHMP2B.17350.13	19.64	1.19636	0.219756	1.65392e-05	51.32	1.51319	0.47688	1.09867e-08
Synaptotagmin-4	SYT4	SL019674	SYT4.17355.56	-2.19	0.97808	-0.0387189	0.162041	-1.42	0.985789	-0.0268195	0.143305
Interleukin-1 family member 10	IL1F10	SL007561	IL1F10.17356.34	0.78	1.00783	0.0093097	0.641172	1.4	1.01399	0.0182996	0.0529747
O-phosphoseryl-tRNA(Sec) selenium transferase	SEPSECS	SL020889	SEPSECS.17357.33	0.63	1.00632	0.00733216	0.732303	-0.45	0.995479	-0.00832684	0.408693
Von Hippel-Lindau disease tumor suppressor	VHL	SL013777	VHL.17362.5	-0.11	0.998923	-0.00689158	0.866993	-2.21	0.977899	-0.036944	0.0213324
U2 small nuclear ribonucleoprotein B''	SNRPB2	SL020890	SNRPB2.17364.8	10.78	1.10778	0.12778	0.000480576	30.86	1.30855	0.346602	3.8575e-11
Kynurenine--oxoglutarate transaminase 1	CCBL1	SL016564	CCBL1.17365.7	1.36	1.01356	0.0114331	0.809809	-7.14	0.928587	-0.113772	3.40341e-08
DCN1-like protein 1	DCUN1D1	SL010950	DCUN1D1.17366.6	-0.18	0.998206	-0.00961332	0.832862	16.24	1.16235	0.19455	1.73908e-07
Stathmin	STMN1	SL004916	STMN1.17367.5	1.23	1.01229	0.00991987	0.842066	2.5	1.02504	0.0179307	0.5716
Mycophenolic acid acyl-glucuronide esterase, mitochondrial	ABHD10	SL009448	ABHD10.17370.186	-1.36	0.986395	-0.033225	0.507227	1.29	1.01289	0.00536073	0.854805
Aldo-keto reductase family 1 member C3	AKR1C3	SL005693	AKR1C3.17377.1	5.28	1.05276	0.0666834	0.00400408	19.24	1.19237	0.200614	5.57397e-05
Ubiquitin-conjugating enzyme E2 K	UBE2K	SL013054	UBE2K.17380.2	7.43	1.07428	0.0573399	0.495518	36.18	1.36178	0.259583	0.00325327
StAR-related lipid transfer protein 5	STARD5	SL019784	STARD5.17383.4	6.1	1.06103	0.0779355	0.000515504	9.84	1.0984	0.111911	0.000725603
ATP-dependent 6-phosphofructokinase, muscle type	PFKM	SL008016	PFKM.17384.110	1.54	1.01538	0.0125634	0.8052	-3.43	0.96574	-0.10364	0.0370107
NF-kappa-B inhibitor beta	NFKBIB	SL004545	NFKBIB.17387.27	-0.24	0.9976	-0.00581995	0.825222	-2.62	0.973751	-0.0403133	0.000100717
Splicing factor 45	RBM17	SL015530	RBM17.17391.10	0.3	1.00303	-0.00285883	0.957711	8.54	1.08542	0.104411	0.000137133
Short-chain specific acyl-CoA dehydrogenase, mitochondrial	ACADS	SL005672	ACADS.17393.13	0.78	1.00776	-0.00226354	0.972696	-7.66	0.923396	-0.129353	6.91057e-06
Alcohol dehydrogenase 1A	ADH1A	SL008013	ADH1A.17396.23	0.28	1.0028	-0.000862858	0.984732	6.43	1.06426	0.0830428	1.91948e-05
Estradiol 17-beta-dehydrogenase 11	HSD17B11	SL012708	HSD17B11.17397.8	-0.48	0.995234	-0.00892279	0.682751	2.73	1.02727	0.0373371	3.8384e-05
Heme oxygenase 1	HMOX1	SL004627	HMOX1.17398.55	0.63	1.00628	-0.00112616	0.985819	2.51	1.02514	0.0270462	0.216637
Acyl-coenzyme A thioesterase 8	ACOT8	SL019729	ACOT8.17400.71	-0.3	0.997015	-0.00749963	0.805014	-3.08	0.969234	-0.0494062	0.00126091
Short/branched chain specific acyl-CoA dehydrogenase, mitochondrial	ACADSB	SL006190	ACADSB.17403.14	-0.28	0.997163	-0.0124509	0.803842	-4.19	0.958127	-0.0701779	0.00104803
ADP-ribosylation factor-like protein 5B	ARL5B	SL019712	ARL5B.17404.5	-0.09	0.999065	-0.00500551	0.880904	-2.1	0.979024	-0.034457	0.0148916
Centrin-3	CETN3	SL019878	CETN3.17410.5	0.37	1.0037	0.00193002	0.957711	-1.14	0.988618	-0.019277	0.115216
Ubiquitin recognition factor in ER-associated degradation protein 1	UFD1L	SL015528	UFD1L.17411.55	2.66	1.02664	0.0039703	0.972696	18.2	1.18204	0.175498	0.00266971
Testin	TES	SL013289	TES.17419.17	5.16	1.0516	0.0670799	0.000598001	14.82	1.1482	0.190005	1.08432e-12
Neuroligin-3	NLGN3	SL018773	NLGN3.17427.26	-0.73	0.992726	-0.0142886	0.604184	2.16	1.02156	0.0288528	0.00428038
Adenylate kinase 4, mitochondrial	AK4	SL020885	AK4.17432.25	2.26	1.02264	0.0149683	0.832653	-9.18	0.908212	-0.154009	2.79927e-07
Electron transfer flavoprotein subunit alpha, mitochondrial	ETFA	SL008038	ETFA.17435.43	1.43	1.01433	0.0116601	0.815737	-6.33	0.936652	-0.102695	2.49482e-06
Intestinal-type alkaline phosphatase	ALPI	SL002514	ALPI.17441.4	-0.71	0.992937	-0.0148278	0.63449	2.23	1.02226	0.0270651	0.0890794
Secreted frizzled-related protein 4	SFRP4	SL008544	SFRP4.17447.52	0.28	1.00275	-0.00446883	0.932958	2.34	1.02336	0.0264333	0.170689
CD9 antigen	CD9	SL008836	CD9.17449.23	0.98	1.00982	0.0077366	0.860817	-3.8	0.962037	-0.0611885	0.000302564
Histidine--tRNA ligase, cytoplasmic	HARS	SL006248	HARS.17450.51	8.66	1.08661	0.0550245	0.628663	31.48	1.31481	0.244769	0.00321644
Bcl-2-like protein 11	BCL2L11	SL003706	BCL2L11.17451.13	0.56	1.00556	0.000425302	0.995015	-4.18	0.958249	-0.066989	0.000106236
Ceruloplasmin	CP	SL000351	CP.17453.34	1.38	1.01384	-0.0105089	0.916191	-14.55	0.854511	-0.257663	5.63797e-09
Epidermal growth factor-like protein 6	EGFL6	SL006311	EGFL6.17454.15	10.66	1.10655	0.0755908	0.351874	1.24	1.01244	0.0034445	0.907943
Golgi membrane protein 1	GOLM1	SL010628	GOLM1.17456.53	-0.23	0.997705	-0.00783418	0.830147	0.91	1.00906	0.00902575	0.55637
Interferon-induced GTP-binding protein Mx1	MX1	SL004388	MX1.17460.51	10.23	1.10226	0.120577	0.000892455	3.63	1.03626	0.00433549	0.928587
Interferon regulatory factor 1	IRF1	SL007108	IRF1.17462.19	1.16	1.01157	0.013195	0.614033	-6.47	0.935284	-0.101794	2.50964e-08
Acyl-CoA synthetase family member 2, mitochondrial	ACSF2	SL008274	ACSF2.17466.72	-0.2	0.998016	-0.0064072	0.852776	-0.79	0.992113	-0.0146078	0.277406
Dehydrogenase/reductase SDR family member 9	DHRS9	SL015172	DHRS9.17467.1	-1.36	0.986385	-0.0230869	0.247159	-0.6	0.99395	-0.0123933	0.391854
Suppressor of fused homolog	SUFU	SL019429	SUFU.17468.1	0.52	1.0052	0.00264216	0.947953	0.08	1.00079	-0.00277714	0.85922
YEATS domain-containing protein 4	YEATS4	SL020114	YEATS4.17474.106	0.58	1.00585	0.00722106	0.651669	-1.67	0.983301	-0.0261741	0.00861479
Lymphokine-activated killer T-cell-originated protein kinase	PBK	SL010511	PBK.17475.18	0.99	1.00987	0.00686407	0.883868	-5.53	0.944713	-0.0883693	3.44371e-06
SH3 domain-binding glutamic acid-rich-like protein 3	SH3BGRL3	SL004824	SH3BGRL3.17490.4	-0.3	0.996997	-0.0203115	0.767239	6.88	1.06878	0.0760881	0.0183677
NAD-dependent protein deacetylase sirtuin-3, mitochondrial	SIRT3	SL018569	SIRT3.17495.141	-2.59	0.974066	-0.0412918	0.0121663	-1.62	0.983812	-0.02846	0.0793799
N-acetylated-alpha-linked acidic dipeptidase-like protein	NAALADL1	SL019672	NAALADL1.17505.125	2.21	1.02211	0.000499847	0.995015	-10.75	0.892487	-0.177469	5.02809e-09
Signal recognition particle 14 kDa protein	SRP14	SL013036	SRP14.17510.7	2.58	1.02579	0.0339054	0.0289258	-4	0.959953	-0.0708281	0.00380259
Ribonuclease P protein subunit p30	RPP30	SL020930	RPP30.17511.10	1.5	1.01499	0.0135381	0.772742	-10.38	0.896207	-0.168469	2.89002e-10
N-myc-interactor	NMI	SL007402	NMI.17512.2	1.14	1.01142	0.00883488	0.857033	18.2	1.18199	0.22264	2.44428e-10
Annexin A11	ANXA11	SL008121	ANXA11.17513.11	4.83	1.04832	0.00223449	0.989749	18.41	1.18414	0.121065	0.133795
Ras-related protein Rab-21	RAB21	SL008443	RAB21.17514.48	5.07	1.05068	0.0236943	0.845841	37.89	1.37894	0.332086	4.46287e-05
Heat shock 70 kDa protein 13	HSPA13	SL009344	HSPA13.17515.6	0.58	1.00582	0.00541859	0.858308	-2.67	0.973295	-0.0423049	0.00136946
Inhibitor of growth protein 4	ING4	SL019227	ING4.17671.58	-0.94	0.990631	-0.014481	0.140945	-1.14	0.988563	-0.0185782	0.0724405
Gastric intrinsic factor	GIF	SL006288	GIF.17672.184	0.25	1.0025	-1.50728e-05	0.99961	-2.52	0.974758	-0.0394284	0.000661496
Carbonic anhydrase 5B, mitochondrial	CA5B	SL011748	CA5B.17673.34	0.93	1.00931	-0.00233778	0.972934	-7.32	0.926826	-0.121985	5.20085e-06
Acyl-coenzyme A thioesterase 13	ACOT13	SL019552	ACOT13.17675.17	3.31	1.03312	-0.0360963	0.825222	25.89	1.25888	0.167528	0.063238
Cdc42-interacting protein 4	TRIP10	SL011229	TRIP10.17676.13	4.81	1.04815	-0.000147332	0.99937	16.53	1.16528	0.110655	0.153412
Ephrin type-B receptor 1	EPHB1	SL016438	EPHB1.17680.12	-0.95	0.990461	-0.015021	0.203719	0.85	1.00852	0.0104124	0.303944
Membrane cofactor protein	CD46	SL002600	CD46.17682.1	-0.43	0.995662	-0.0196961	0.74108	1.59	1.01594	0.0127402	0.599963
COMM domain-containing protein 9	COMMD9	SL020090	COMMD9.17683.2	1.91	1.01911	0.0183826	0.695181	11.28	1.11282	0.130517	0.000206505
Apolipoprotein A-IV	APOA4	SL005129	APOA4.17685.9	21.93	1.21931	0.0718963	0.641381	8.59	1.08588	0.0936337	0.0107786
Tubulin-folding cofactor B	TBCB	SL008284	TBCB.17686.27	7.88	1.07883	0.058364	0.555556	40.07	1.40075	0.384505	5.48295e-07
Tripeptidyl-peptidase 1	TPP1	SL007957	TPP1.17691.1	4.43	1.04425	0.0551137	0.0263025	1.47	1.01473	0.0157195	0.365678
Butyrophilin subfamily 3 member A3	BTN3A3	SL006193	BTN3A3.17692.2	-1.13	0.9887	-0.0194862	0.352924	2.57	1.02572	0.0342905	0.00223717
Septin-6	SEPT6	SL011221	SEPT6.17693.2	-0.54	0.994597	-0.0105669	0.673671	-3.75	0.96252	-0.0587231	3.90013e-05
Proteasome activator complex subunit 2	PSME2	SL010943	PSME2.17694.32	8.77	1.08767	0.0874891	0.115371	45.87	1.45866	0.383981	7.27806e-06
TIR domain-containing adapter molecule 2	TICAM2	SL004508	TICAM2.17696.1	-0.26	0.997362	-0.00499131	0.783824	5.06	1.05057	0.0695363	9.47e-11
Esterase OVCA2	OVCA2	SL021016	OVCA2.17697.2	8.24	1.08243	0.0736339	0.29723	34.99	1.34986	0.273531	0.000901739
WW domain-binding protein 2	WBP2	SL016498	WBP2.17698.15	0.57	1.00569	0.00585637	0.823768	3.1	1.03103	0.0407627	0.00203676
Protein timeless homolog	TIMELESS	SL015589	TIMELESS.17699.43	-0.53	0.994691	-0.0107081	0.691423	-0.83	0.991704	-0.0166496	0.318791
UDP-glucuronosyltransferase 1-1	UGT1A1	SL000606	UGT1A1.17702.53	0.08	1.00076	-0.00118258	0.96945	-5.49	0.9451	-0.0857327	1.64751e-07
Geminin	GMNN	SL013724	GMNN.17703.40	0.67	1.00675	0.00801414	0.684828	-0.86	0.991445	-0.0134226	0.0693698
Heat shock protein 105 kDa	HSPH1	SL011275	HSPH1.17704.74	-0.32	0.99678	-0.00798231	0.798205	-9.54	0.904644	-0.151831	3.59765e-11
Protein phosphatase 1 regulatory subunit 1A	PPP1R1A	SL020934	PPP1R1A.17706.4	1.81	1.01814	0.0179637	0.671693	7.88	1.07877	0.0955125	0.000459922
Vesicle-associated membrane protein 1	VAMP1	SL020917	VAMP1.17711.13	-0.28	0.997163	-0.00564419	0.790723	-3.08	0.969215	-0.0488772	0.000770581
Isopentenyl-diphosphate Delta-isomerase 1	IDI1	SL013082	IDI1.17712.7	5.25	1.05255	0.0616673	0.0679465	39.67	1.39674	0.443177	9.34686e-15
Growth arrest-specific protein 7	GAS7	SL004797	GAS7.17721.82	-0.77	0.992268	-0.0130555	0.443295	0.02	1.00021	-0.0027207	0.845608
Peptidyl-prolyl cis-trans isomerase FKBP4	FKBP4	SL002795	FKBP4.17722.5	5.26	1.05259	0.0515111	0.333703	23.22	1.23224	0.201517	0.00248603
WW domain-containing oxidoreductase	WWOX	SL006762	WWOX.17724.3	-0.45	0.995483	-0.00795263	0.648067	1.57	1.01566	0.021131	0.0103434
Harmonin	USH1C	SL013885	USH1C.17725.37	0.13	1.00134	-0.00306717	0.942041	-2.78	0.972194	-0.0448574	0.00273768
GTP-binding protein SAR1a	SAR1A	SL016526	SAR1A.17726.3	3.47	1.03475	-0.0842046	0.620048	40.85	1.40851	0.250317	0.0240862
Securin	PTTG1	SL005062	PTTG1.17727.1	0.38	1.00382	0.00297828	0.9194	-0.63	0.993708	-0.010401	0.220852
Charged multivesicular body protein 2a	CHMP2A	SL008404	CHMP2A.17728.61	10.32	1.1032	0.0892607	0.244125	39.54	1.39544	0.258406	0.00676929
Ubiquitin-conjugating enzyme E2 S	UBE2S	SL014981	UBE2S.17729.20	0.04	1.00039	-0.00526803	0.906575	13.43	1.13427	0.166155	1.08735e-07
Gamma-aminobutyric acid receptor-associated protein	GABARAP	SL020978	GABARAP.17735.130	2.66	1.02656	0.0330276	0.140945	9.88	1.09876	0.118007	8.78859e-05
Aprataxin	APTX	SL020973	APTX.17736.105	-0.89	0.991148	-0.0148616	0.386001	0.91	1.00908	0.0108177	0.329536
Isovaleryl-CoA dehydrogenase, mitochondrial	IVD	SL011185	IVD.17737.7	1.53	1.01529	-0.0259275	0.826693	-7.97	0.920342	-0.165137	0.000988876
Hydroxyacyl-coenzyme A dehydrogenase, mitochondrial	HADH	SL008218	HADH.17739.1	2.1	1.02098	-0.0258955	0.852163	11.4	1.11397	0.0590298	0.425144
Ras-related protein R-Ras	RRAS	SL008021	RRAS.17742.2	2.45	1.02454	0.0151412	0.844848	-3.6	0.963975	-0.0678946	0.014805
Ubiquitin-conjugating enzyme E2 A	UBE2A	SL013042	UBE2A.17743.14	0.35	1.00346	-0.00485351	0.932958	-8.42	0.915769	-0.138443	2.36416e-07
Ras-related protein Rab-11A	RAB11A	SL016588	RAB11A.17744.31	-0.51	0.994934	-0.0458021	0.61898	24.02	1.2402	0.23803	0.000150081
Mitochondrial fission 1 protein	FIS1	SL010882	FIS1.17746.77	0.17	1.00165	0.000427978	0.988139	1.4	1.01404	0.017763	0.114362
TNF receptor-associated factor 1	TRAF1	SL007387	TRAF1.17747.45	3.85	1.03847	0.0246446	0.78367	-8.35	0.916486	-0.149371	3.9861e-05
Quinone oxidoreductase PIG3	TP53I3	SL008994	TP53I3.17748.21	3.96	1.03956	0.0451362	0.189503	20.83	1.20833	0.201135	0.000392661
Ribonucleoside-diphosphate reductase subunit M2	RRM2	SL007192	RRM2.17750.8	0.14	1.0014	-0.0162597	0.809809	2.34	1.02341	-0.00448834	0.934156
Beta-crystallin B1	CRYBB1	SL020925	CRYBB1.17751.68	0.12	1.00121	-0.00145944	0.968568	1.93	1.01928	0.0256378	0.0110284
Arginase-2, mitochondrial	ARG2	SL002641	ARG2.17752.24	-0.81	0.991889	-0.0136778	0.421312	-1.8	0.982032	-0.0280919	0.0056946
UDP-glucose 6-dehydrogenase	UGDH	SL008706	UGDH.17755.5	12.95	1.12949	0.138913	0.00617392	27.96	1.27961	0.314098	1.6201e-10
Deoxycytidylate deaminase	DCTD	SL020918	DCTD.17756.69	-1.44	0.985566	-0.0387173	0.498222	15.61	1.15609	0.175406	6.12827e-05
Calcium-binding protein 39	CAB39	SL006798	CAB39.17757.86	2.73	1.02731	0.01859	0.81098	11.57	1.11575	0.117324	0.0100256
L-xylulose reductase	DCXR	SL009078	DCXR.17758.79	0.53	1.00528	0.00175249	0.971419	16.59	1.16589	0.177368	8.61137e-05
WD repeat-containing protein 5	WDR5	SL020928	WDR5.17760.128	2.55	1.02546	0.0219566	0.702531	-0.06	0.999418	-0.0100281	0.673134
ADP-sugar pyrophosphatase	NUDT5	SL011310	NUDT5.17761.2	2.41	1.02413	0.0302801	0.142976	12.73	1.12726	0.136038	0.0008976
Rho-related GTP-binding protein RhoC	RHOC	SL007087	RHOC.17764.108	2.15	1.0215	0.00687331	0.942041	20.02	1.20023	0.209033	0.000100411
Snurportin-1	SNUPN	SL020983	SNUPN.17765.3	7.24	1.07242	0.0827536	0.0463887	15.07	1.15073	0.174275	1.37697e-05
Neutrophil cytosol factor 1	NCF1	SL004552	NCF1.17766.5	2.09	1.02086	0.0186465	0.724616	15.46	1.15465	0.181978	1.0801e-06
Hydroxyacid oxidase 1	HAO1	SL020969	HAO1.17768.50	-0.92	0.990766	-0.0150155	0.29665	3.09	1.0309	0.0416405	0.00017646
PEST proteolytic signal-containing nuclear protein	PCNP	SL013223	PCNP.17769.28	8.02	1.0802	0.074228	0.255846	34.87	1.34875	0.275331	0.000746422
ER membrane protein complex subunit 8	EMC8	SL020938	EMC8.17770.42	-0.73	0.992721	-0.011916	0.406061	1.34	1.01339	0.017529	0.0637357
DNA-directed RNA polymerase III subunit RPC9	CRCP	SL020977	CRCP.17771.35	1.15	1.01154	0.000493814	0.995015	-7.89	0.921083	-0.133879	6.65452e-06
Ubiquitin D	UBD	SL014594	UBD.17772.7	1.18	1.01177	0.00915868	0.852681	-2.59	0.974117	-0.0444028	0.01576
Gamma-soluble NSF attachment protein	NAPG	SL013253	NAPG.17773.26	4.67	1.04674	0.0509909	0.224522	20.58	1.20577	0.221862	1.05145e-05
Small nuclear ribonucleoprotein Sm D3	SNRPD3	SL013063	SNRPD3.17774.38	2.41	1.02407	0.0295161	0.210607	-8.54	0.914591	-0.135979	7.10796e-10
Peroxisomal trans-2-enoyl-CoA reductase	PECR	SL020962	PECR.17776.15	1.28	1.01276	0.0166553	0.235648	-3.76	0.962396	-0.0585228	1.52981e-05
Serine dehydratase-like	SDSL	SL020957	SDSL.17777.31	-1.34	0.986602	-0.0211688	0.111602	-6.39	0.936087	-0.10201	3.76449e-07
Ras-related protein Rab-32	RAB32	SL016450	RAB32.17778.19	-2.24	0.97755	-0.0608709	0.35736	29.33	1.29328	0.289207	1.57585e-05
Microtubule-associated proteins 1A/1B light chain 3A	MAP1LC3A	SL020985	MAP1LC3A.17781.191	2.12	1.02119	0.023579	0.47658	5.53	1.05529	0.0704237	0.000431029
3-ketoacyl-CoA thiolase, peroxisomal	ACAA1	SL020988	ACAA1.17782.23	-2.89	0.97108	-0.045229	0.00199668	-12.97	0.870285	-0.205967	1.34112e-17
Cob(I)yrinic acid a,c-diamide adenosyltransferase, mitochondrial	MMAB	SL020955	MMAB.17783.9	-0.98	0.990247	-0.0223786	0.580613	-0.32	0.996797	-0.017265	0.524027
Glia maturation factor beta	GMFB	SL013389	GMFB.17784.23	-2.74	0.972553	-0.0562129	0.208693	-15.85	0.841507	-0.274532	5.52616e-10
2'-deoxynucleoside 5'-phosphate N-hydrolase 1	RCL	SL008449	RCL.17785.11	3.19	1.03188	0.0395264	0.090646	4.9	1.049	0.0443613	0.204094
Geranylgeranyl pyrophosphate synthase	GGPS1	SL020915	GGPS1.17786.5	0.2	1.002	0.00132664	0.956739	2.25	1.02252	0.0307191	0.000431828
Enoyl-CoA hydratase, mitochondrial	ECHS1	SL005677	ECHS1.17787.1	-3.15	0.968492	-0.0974621	0.234456	-9.99	0.900055	-0.215374	0.000323236
Nicotinate-nucleotide pyrophosphorylase [carboxylating]	QPRT	SL008944	QPRT.17789.1	0.27	1.00266	0.00200436	0.936046	1.85	1.01847	0.0243837	0.0182382
Hippocalcin-like protein 1	HPCAL1	SL011188	HPCAL1.17791.25	0.49	1.00491	0.00490481	0.849702	2.79	1.02793	0.0361646	0.00885722
GTP-binding protein Di-Ras1	DIRAS1	SL020986	DIRAS1.17793.4	-0.27	0.997293	-0.00514139	0.779739	-1.32	0.986828	-0.0199437	0.00252006
Phosphomannomutase 2	PMM2	SL005762	PMM2.17794.6	12.87	1.12865	0.131294	0.0345117	108.26	2.08259	0.90552	3.57121e-15
U6 snRNA-associated Sm-like protein LSm1	LSM1	SL013520	LSM1.17795.176	-0.18	0.998186	-0.00398225	0.847901	0.69	1.00686	0.00783194	0.466459
Inositol monophosphatase 1	IMPA1	SL009428	IMPA1.17796.15	0.05	1.00053	-0.00973795	0.863857	-5.21	0.947916	-0.0854808	5.57872e-05
Cullin-1	CUL1	SL010967	CUL1.17797.1	1.52	1.01521	0.0172387	0.547141	-8.52	0.914804	-0.147249	4.1139e-06
6-phosphogluconolactonase	PGLS	SL005373	PGLS.17799.9	4.92	1.04918	0.0513865	0.257354	23.25	1.23249	0.217067	0.000415644
SCAN domain-containing protein 1	SCAND1	SL006198	SCAND1.17800.33	-0.62	0.993821	-0.0101393	0.462592	0.94	1.00938	0.0123922	0.102852
Sialic acid synthase	NANS	SL020967	NANS.17802.4	8.72	1.08717	0.0825291	0.195426	30.54	1.30545	0.229893	0.00491912
Pyridoxine-5'-phosphate oxidase	PNPO	SL008550	PNPO.17804.102	2.04	1.02042	0.013819	0.837615	-11.18	0.888187	-0.234471	7.37695e-05
Syntenin-1	SDCBP	SL005369	SDCBP.17806.6	7.05	1.07049	0.088223	0.00113522	11.13	1.11135	0.131789	6.14735e-05
Sulfotransferase 1C2	SULT1C2	SL014570	SULT1C2.17811.78	0.67	1.00667	0.000528484	0.99482	-8.12	0.918822	-0.13347	5.12869e-07
Protein tyrosine phosphatase type IVA 1	PTP4A1	SL015125	PTP4A1.17812.2	-0.39	0.996129	-0.00648949	0.635371	-1.73	0.982717	-0.0261687	0.000421499
Valacyclovir hydrolase	BPHL	SL015053	BPHL.17813.21	0.22	1.00217	0.00163455	0.94261	-1.65	0.98351	-0.0253464	0.0027042
3'(2'),5'-bisphosphate nucleotidase 1	BPNT1	SL009020	BPNT1.17814.8	2.48	1.02478	0.0276411	0.406061	20.5	1.20497	0.22682	1.03968e-06
Neurocalcin-delta	NCALD	SL020927	NCALD.17816.58	0.05	1.00054	-0.000937381	0.971419	2.45	1.02447	0.0322539	0.00586659
Protein SGT1 homolog	SUGT1	SL021096	SUGT1.17818.22	5.41	1.05407	0.0432878	0.569769	28.16	1.28159	0.227982	0.00241954
Acylpyruvase FAHD1, mitochondrial	FAHD1	SL020941	FAHD1.17819.30	5.12	1.05118	0.0465579	0.478256	45.59	1.45589	0.440118	1.25678e-08
Myeloid leukemia factor 1	MLF1	SL020995	MLF1.17820.170	-0.76	0.992436	-0.0195379	0.636605	-12.5	0.874957	-0.208087	1.09304e-10
Glycylpeptide N-tetradecanoyltransferase 2	NMT2	SL020911	NMT2.17821.20	9.01	1.09008	0.108147	0.00134597	24.19	1.24193	0.268196	7.3271e-08
Ras-related and estrogen-regulated growth inhibitor	RERG	SL021020	RERG.17822.57	1.63	1.01628	0.0166116	0.662279	-6.31	0.936903	-0.100622	4.29507e-07
Small nuclear ribonucleoprotein Sm D2	SNRPD2	SL013062	SNRPD2.17823.40	2.63	1.02632	0.0294231	0.396595	-7.02	0.929757	-0.113551	6.20549e-07
Elongation factor 1-delta	EEF1D	SL011186	EEF1D.17826.341	6.77	1.06772	0.047946	0.621623	58.99	1.58995	0.544002	1.14039e-09
Dynein light chain roadblock-type 2	DYNLRB2	SL009441	DYNLRB2.17827.53	-0.03	0.999662	-0.00310056	0.916888	0.3	1.00302	0.00218282	0.850361
Protein S100-A14	S100A14	SL005106	S100A14.17828.3	-0.55	0.994533	-0.00948405	0.588144	3.12	1.03118	0.0423838	4.25903e-05
Three prime repair exonuclease 2	TREX2	SL015174	TREX2.17829.2	-0.11	0.99886	-0.00328091	0.884589	-0.9	0.991011	-0.0143338	0.086064
Isopentenyl-diphosphate delta-isomerase 2	IDI2	SL021002	IDI2.17832.12	-0.22	0.997794	-0.00427116	0.809809	-0.81	0.991896	-0.0132706	0.139932
Annexin A13	ANXA13	SL020982	ANXA13.17835.28	-0.03	0.999722	-0.00155156	0.938177	-1.14	0.988569	-0.0201616	0.126483
Protein S100-A16	S100A16	SL005108	S100A16.17836.17	9.25	1.09252	0.121396	2.31805e-09	4.76	1.04757	0.0565261	0.0107491
Chloride intracellular channel protein 2	CLIC2	SL020908	CLIC2.17837.5	8.12	1.08124	0.088599	0.0474606	24.92	1.24922	0.171323	0.0303782
Developmentally-regulated GTP-binding protein 1	DRG1	SL021009	DRG1.17849.6	0.89	1.00889	-0.00249847	0.972696	15.5	1.15505	0.179236	8.80273e-06
Krueppel-like factor 4	KLF4	SL013717	KLF4.17850.42	0.31	1.00312	0.00290866	0.896566	-1.79	0.982057	-0.027257	0.000518115
Protein phosphatase methylesterase 1	PPME1	SL011319	PPME1.17852.5	12.02	1.1202	0.105666	0.165258	47.71	1.4771	0.279081	0.0088796
N-alpha-acetyltransferase 10	NAA10	SL020920	NAA10.17854.33	1.33	1.01329	0.00855021	0.883591	7.11	1.07115	0.075006	0.0303913
Regulator of G-protein signaling 4	RGS4	SL005549	RGS4.17855.28	0.58	1.00578	0.00598155	0.819634	-3.73	0.962666	-0.0569988	4.15428e-07
Long-chain specific acyl-CoA dehydrogenase, mitochondrial	ACADL	SL020990	ACADL.17857.6	-0.95	0.990508	-0.0151168	0.241072	-2.33	0.976736	-0.0357922	0.000385073
Ubiquitin-like-conjugating enzyme ATG3	ATG3	SL019804	ATG3.18156.7	0.83	1.00832	0.0100715	0.602918	2.86	1.02859	0.0365783	0.0111709
Caspase-8	CASP8	SL003715	CASP8.18158.45	0.41	1.00408	-0.00118173	0.98112	-4.19	0.958062	-0.0680417	0.000193863
Protein-L-isoaspartate(D-aspartate) O-methyltransferase	PCMT1	SL011012	PCMT1.18160.2	0.93	1.00927	0.0080066	0.839076	-2.27	0.97729	-0.0354936	0.00160567
Interleukin-1 receptor-associated kinase 4	IRAK4	SL004504	IRAK4.18162.167	-0.11	0.998896	-0.00564758	0.877142	3.2	1.03197	0.0389174	0.0346619
Ubiquitin-conjugating enzyme E2 variant 2	UBE2V2	SL008564	UBE2V2.18165.181	7.82	1.07818	0.0771378	0.17557	31.28	1.31283	0.237135	0.00320077
Rho-related GTP-binding protein RhoB	RHOB	SL007317	RHOB.18166.4	1.05	1.01051	0.0101557	0.789401	-4.48	0.955233	-0.07158	4.26302e-05
Pyrroline-5-carboxylate reductase 1, mitochondrial	PYCR1	SL014772	PYCR1.18170.46	-0.26	0.997362	-0.00679489	0.820687	-2.92	0.97081	-0.0450615	5.55632e-05
Histone chaperone ASF1A	ASF1A	SL021360	ASF1A.18172.71	1.54	1.01542	0.0206933	0.07211	-0.5	0.994993	-0.00964519	0.406942
Aflatoxin B1 aldehyde reductase member 3	AKR7A3	SL021347	AKR7A3.18173.11	-0.9	0.991041	-0.0171993	0.51559	20.78	1.20781	0.259882	3.68654e-15
Programmed cell death 6-interacting protein	PDCD6IP	SL008888	PDCD6IP.18174.79	5.63	1.05627	0.0614209	0.142543	25.91	1.25908	0.233433	0.000418868
Synaptic vesicle membrane protein VAT-1 homolog	VAT1	SL008286	VAT1.18175.65	0.94	1.00943	0.00702521	0.877142	10.03	1.10029	0.129995	7.39468e-09
NEDD8-activating enzyme E1 regulatory subunit	NAE1	SL007410	NAE1.18177.49	1.04	1.01042	0.0115193	0.682285	-2.51	0.9749	-0.0438218	0.0228219
Serine--tRNA ligase, cytoplasmic	SARS	SL011197	SARS.18178.13	-0.84	0.991623	-0.0155553	0.518209	-2.2	0.978041	-0.0368277	0.0198796
Spermine synthase	SMS	SL011200	SMS.18179.56	-1.17	0.988318	-0.0187354	0.18785	-7.93	0.920737	-0.12224	3.89348e-14
Reticulon-4-interacting protein 1, mitochondrial	RTN4IP1	SL020948	RTN4IP1.18180.58	-1.18	0.98821	-0.0213431	0.402909	2.5	1.02505	0.0310763	0.0469311
Protein TSSC4	TSSC4	SL021024	TSSC4.18181.2	5.43	1.05433	0.0573789	0.207543	45.07	1.45074	0.462329	8.87007e-11
Phosphoenolpyruvate carboxykinase, cytosolic [GTP]	PCK1	SL014784	PCK1.18182.24	4.79	1.04793	0.0184605	0.877142	-10.29	0.897135	-0.197804	3.19512e-05
Low density lipoprotein receptor adapter protein 1	LDLRAP1	SL020981	LDLRAP1.18183.3	2.4	1.02397	-0.0628793	0.686583	50.2	1.50199	0.35077	0.00118839
Fructose-bisphosphate aldolase B	ALDOB	SL008853	ALDOB.18185.118	-1.48	0.985219	-0.0248668	0.210607	-1.93	0.98067	-0.0304755	0.00577043
Threonine--tRNA ligase, cytoplasmic	TARS	SL013024	TARS.18186.15	4.93	1.04927	0.0295789	0.779739	31.34	1.3134	0.258721	0.000958317
Aspartoacylase	ASPA	SL020921	ASPA.18187.16	1.89	1.01885	0.0202383	0.560264	-2.23	0.977662	-0.0375208	0.0174543
Caspase recruitment domain-containing protein 18	CARD18	SL007302	CARD18.18190.15	2	1.02	0.0101461	0.892059	-9.3	0.907008	-0.158658	9.78511e-07
Ran-specific GTPase-activating protein	RANBP1	SL013039	RANBP1.18191.23	6.75	1.06748	0.0641438	0.263441	23.75	1.23752	0.142803	0.0848497
Mortality factor 4-like protein 1	MORF4L1	SL015541	MORF4L1.18193.165	1.94	1.01942	0.024081	0.247159	5.65	1.05655	0.0758798	1.31859e-07
Fatty acid-binding protein 9	FABP9	SL020932	FABP9.18194.18	3.38	1.03379	0.00419096	0.972696	-7.99	0.920116	-0.155462	0.000340622
Oral cancer-overexpressed protein 1	ORAOV1	SL021015	ORAOV1.18195.3	16.58	1.16579	0.0130491	0.962687	-13.03	0.869719	-0.381117	0.000103739
Creatine kinase S-type, mitochondrial	CKMT2	SL008050	CKMT2.18197.97	1.17	1.01169	0.0126529	0.676162	-5.28	0.947222	-0.0817185	3.07344e-08
Hemoglobin subunit theta-1	HBQ1	SL018342	HBQ1.18198.51	1.72	1.01724	0.0190436	0.542568	2.15	1.02152	0.0128788	0.674392
Leukocyte antigen CD37	CD37	SL014706	CD37.18202.22	0.38	1.00377	0.00178093	0.962747	-4.57	0.954282	-0.0708532	4.86895e-07
Transcription elongation factor A protein 1	TCEA1	SL013020	TCEA1.18204.1	18.23	1.18233	0.16826	0.0210428	59.03	1.59029	0.325551	0.00494628
Melanoma-associated antigen 6	MAGEA6	SL011949	MAGEA6.18205.123	1.03	1.01031	0.0098781	0.791697	-3.48	0.965209	-0.0545977	8.26025e-05
Alcohol dehydrogenase 6	ADH6	SL020944	ADH6.18206.18	3.99	1.03988	0.0411622	0.387624	18.56	1.18557	0.205077	1.14921e-05
G2/mitotic-specific cyclin-B2	CCNB2	SL007052	CCNB2.18208.3	1.71	1.01705	-0.00118898	0.990779	-5.83	0.941659	-0.108408	0.00131713
Spindlin-1	SPIN1	SL021094	SPIN1.18210.12	0.01	1.00009	-0.00888812	0.867029	-7.99	0.920143	-0.127212	3.06196e-09
NEDD8-conjugating enzyme UBE2F	UBE2F	SL016497	UBE2F.18213.30	1.13	1.01133	0.00804251	0.875152	-8.19	0.918057	-0.13437	2.29878e-07
Probable tRNA(His) guanylyltransferase	THG1L	SL021098	THG1L.18215.5	14.95	1.14951	0.135914	0.063102	52.08	1.52077	0.305157	0.00510193
Interleukin-11 receptor subunit alpha	IL11RA	SL007423	IL11RA.18216.22	0.81	1.00806	0.00908483	0.712501	6.23	1.06231	0.0844432	7.58232e-10
CB1 cannabinoid receptor-interacting protein 1	CNRIP1	SL010856	CNRIP1.18218.48	13.69	1.13693	0.137222	0.0230116	79.84	1.79837	0.602903	4.57083e-08
Steroid receptor RNA activator 1	SRA1	SL013277	SRA1.18220.141	1.01	1.01007	0.00969442	0.790447	0.45	1.00449	-0.00145083	0.948818
Endophilin-B2	SH3GLB2	SL015535	SH3GLB2.18222.34	17.59	1.1759	0.158514	0.0351066	75.07	1.75066	0.392569	0.0019959
Cytochrome c oxidase subunit 5A, mitochondrial	COX5A	SL005676	COX5A.18226.148	0.56	1.00558	-0.0142261	0.869705	3.59	1.03587	0.0243573	0.541966
Nucleolar protein 16	NOP16	SL021013	NOP16.18228.30	0.31	1.0031	0.00282954	0.9022	-0.37	0.996282	-0.00793488	0.516877
Prion-like protein doppel	PRND	SL009416	PRND.18231.147	0.69	1.00695	-0.000127105	0.997793	-5.72	0.942808	-0.09369	2.44686e-05
Phosphatidylinositol 5-phosphate 4-kinase type-2 beta	PIP4K2B	SL011212	PIP4K2B.18232.42	9.92	1.0992	0.0688328	0.497226	45.14	1.45135	0.259822	0.0134937
Glycerol-3-phosphate phosphatase	PGP	SL020904	PGP.18235.16	4.84	1.04835	0.0531237	0.188932	65.3	1.65304	0.67049	2.51452e-18
Galectin-related protein	HSPC159	SL016463	HSPC159.18236.3	0.33	1.00331	-0.101367	0.426433	16.14	1.16141	0.0681599	0.452839
Nuclear receptor-interacting protein 3	NRIP3	SL021014	NRIP3.18237.29	0.85	1.00848	0.00952292	0.707371	-3.6	0.963984	-0.0561888	3.2738e-05
Olfactory marker protein	OMP	SL020923	OMP.18240.6	0.49	1.00486	0.000674126	0.989749	-6.69	0.933105	-0.106878	2.60922e-07
Oxygen-dependent coproporphyrinogen-III oxidase, mitochondrial	CPOX	SL020919	CPOX.18241.18	-0.31	0.996885	-0.00758484	0.798205	0.97	1.00972	0.0112117	0.366878
Sperm surface protein Sp17	SPA17	SL004276	SPA17.18242.8	2.25	1.02248	0.0220211	0.633539	28.55	1.28547	0.33206	2.36773e-12
UMP-CMP kinase	CMPK1	SL007871	CMPK1.18243.9	3.12	1.03123	0.0375297	0.17243	-6.46	0.93535	-0.123042	0.000708679
NADH-cytochrome b5 reductase 1	CYB5R1	SL008326	CYB5R1.18255.6	0.8	1.00805	0.00965341	0.628663	1.18	1.01178	0.0143191	0.226923
Signal recognition particle 19 kDa protein	SRP19	SL013012	SRP19.18257.64	2.64	1.02643	0.031265	0.246907	4.94	1.04941	0.049261	0.116516
Homeobox protein MOX-2	MEOX2	SL020979	MEOX2.18259.15	2.55	1.02554	0.0279913	0.435387	-18.08	0.819236	-0.322993	6.7397e-11
Protein NATD1	NATD1	SL020999	NATD1.18261.34	-0.66	0.99341	-0.011368	0.52229	-1.53	0.984684	-0.0244665	0.0237656
Coiled-coil domain-containing protein 25	CCDC25	SL006619	CCDC25.18264.12	0.81	1.00813	0.00842897	0.774556	-1.65	0.983473	-0.0258432	0.00767459
Zinc finger protein 34	ZNF34	SL015067	ZNF34.18265.18	-0.06	0.999392	-0.00610622	0.879425	-1.24	0.987627	-0.0242526	0.195556
Caspase recruitment domain-containing protein 17	CARD17	SL020939	CARD17.18267.74	0.22	1.00225	0.00169419	0.942214	-3.95	0.960468	-0.0608712	1.41233e-06
Transcription initiation factor TFIID subunit 10	TAF10	SL006529	TAF10.18270.10	3.75	1.03753	0.0106428	0.927276	-11.33	0.886729	-0.209579	3.54039e-06
G antigen 2D	GAGE2D	SL021008	GAGE2D.18273.14	8.82	1.0882	0.107332	0.000441923	-0.29	0.997079	-0.00959229	0.582202
Small EDRK-rich factor 2	SERF2	SL014888	SERF2.18274.2	0.98	1.00984	0.0112615	0.646738	-5.94	0.940611	-0.0926345	2.10486e-08
Cysteine-rich protein 1	CRIP1	SL014820	CRIP1.18275.5	7.71	1.07706	0.0215057	0.877142	-0.98	0.990168	-0.0403612	0.309202
T-cell leukemia/lymphoma protein 1B	TCL1B	SL021021	TCL1B.18276.34	1.45	1.01454	0.0191014	0.168253	2.13	1.02127	0.0271521	0.0363265
TP53-regulated inhibitor of apoptosis 1	TRIAP1	SL020910	TRIAP1.18277.28	0.32	1.00324	-0.000209618	0.995339	-10.2	0.897975	-0.163233	1.2918e-11
Putative D-tyrosyl-tRNA(Tyr) deacylase 2	DTD2	SL020956	DTD2.18280.29	6.07	1.06068	0.0662234	0.117439	24.01	1.24006	0.193847	0.00537957
Guanine nucleotide-binding protein G(I)/G(S)/G(O) subunit gamma-11	GNG11	SL007316	GNG11.18282.1	1.72	1.01719	0.00834349	0.905513	-8.89	0.911127	-0.14724	1.25062e-07
Protein KIBRA	WWC1	SL011996	WWC1.18284.77	0.37	1.00375	0.00359449	0.877142	-2.2	0.977968	-0.0337026	0.000254142
Small VCP/p97-interacting protein	SVIP	SL008800	SVIP.18285.6	1.33	1.01335	0.00482628	0.943841	-6.5	0.934982	-0.110886	7.42046e-05
ZW10 interactor	ZWINT	SL014667	ZWINT.18286.3	0.02	1.00022	-0.0199891	0.797865	-6.95	0.93054	-0.139674	0.00559298
C-C motif chemokine 15	CCL15	SL003190	CCL15.18289.16	-2.94	0.970583	-0.0493235	0.0359879	-0.22	0.997836	-0.00843075	0.635577
Annexin A8	ANXA8	SL004909	ANXA8.18290.6	1.64	1.01636	0.0187927	0.499659	-6.62	0.933775	-0.104283	1.62479e-08
Cyclin-dependent kinase inhibitor 1	CDKN1A	SL002000	CDKN1A.18291.8	0.31	1.00314	0.00115799	0.972696	0.95	1.0095	0.0095879	0.535952
Transcription factor SOX-2	SOX2	SL007245	SOX2.18294.26	-0.09	0.999087	-0.00415209	0.888238	-5.41	0.945928	-0.0838462	3.69931e-08
Glyoxylate reductase/hydroxypyruvate reductase	GRHPR	SL008323	GRHPR.18295.102	1.02	1.01024	0.0052304	0.926572	1.09	1.01093	-0.0151673	0.709147
Ras-related protein M-Ras	MRAS	SL021012	MRAS.18297.8	1.61	1.01607	0.0186903	0.473047	-2.03	0.979742	-0.0344431	0.0310689
Calpain small subunit 1	CAPNS1	SL016349	CAPNS1.18299.13	1.56	1.01555	0.0145958	0.746194	16.99	1.16989	0.212432	1.70729e-11
Transcriptional activator protein Pur-beta	PURB	SL015153	PURB.18300.39	13.27	1.13271	0.117383	0.123666	55.61	1.55607	0.355782	0.000816434
Protein zwilch homolog	ZWILCH	SL015242	ZWILCH.18302.204	3.22	1.0322	0.0125005	0.9022	-11.07	0.889335	-0.201204	2.50897e-06
Neurogranin	NRGN	SL020951	NRGN.18303.39	4.62	1.04622	-0.0633425	0.724515	32.65	1.32647	0.143718	0.212131
BRCA2 and CDKN1A-interacting protein	BCCIP	SL021083	BCCIP.18304.19	1.33	1.01326	0.0170385	0.271764	-2.04	0.979641	-0.0320094	0.00391457
Paralemmin-1	PALM	SL020913	PALM.18306.1	1.48	1.01484	0.00629818	0.92878	-8.18	0.91825	-0.136387	8.97617e-07
Inorganic pyrophosphatase 2, mitochondrial	PPA2	SL005288	PPA2.18307.71	0.06	1.00062	-0.00891902	0.866953	-1.15	0.988465	-0.0221665	0.204627
Syntaxin-binding protein 6	STXBP6	SL020946	STXBP6.18308.30	2.77	1.02768	0.0340961	0.151945	1.16	1.01159	0.00752164	0.744541
Citrate synthase, mitochondrial	CS	SL007981	CS.18309.18	1.23	1.01229	-0.0795158	0.565306	22.19	1.22192	0.107848	0.268185
Selenoprotein W	SEPW1	SL014876	SEPW1.18310.26	10.48	1.10476	0.128898	2.94669e-05	4.17	1.04174	0.0490494	0.0323581
Dynactin subunit 6	DCTN6	SL016368	DCTN6.18311.44	0.89	1.00893	-0.071753	0.632837	-7.56	0.924422	-0.236207	0.0273127
Protein NDRG3	NDRG3	SL015308	NDRG3.18312.68	1.19	1.0119	0.0156197	0.230151	0.45	1.00446	0.00430463	0.700481
Isoaspartyl peptidase/L-asparaginase	ASRGL1	SL009121	ASRGL1.18313.4	0.53	1.00526	0.00635375	0.716696	-2.59	0.974102	-0.0404337	0.000631211
Neuronal-specific septin-3	SEPT3	SL021092	SEPT3.18316.75	0.04	1.00037	-0.000234511	0.989749	-1.25	0.987515	-0.019318	0.0143341
AN1-type zinc finger protein 5	ZFAND5	SL020914	ZFAND5.18317.111	1.18	1.01182	0.0143077	0.497114	1.5	1.01503	0.0189535	0.104354
Endophilin-A3	SH3GL3	SL020960	SH3GL3.18318.98	8.22	1.08217	0.0513618	0.665489	47.36	1.47355	0.395322	2.3654e-05
Pyruvate dehydrogenase protein X component, mitochondrial	PDHX	SL007950	PDHX.18319.7	-0.57	0.994259	-0.0158961	0.735588	7.74	1.07739	0.0960783	0.000176697
Bifunctional methylenetetrahydrofolate dehydrogenase/cyclohydrolase, mitochondrial	MTHFD2	SL014717	MTHFD2.18321.38	-0.72	0.992768	-0.0160708	0.65626	5.15	1.05152	0.0626	0.00483023
Bifunctional arginine demethylase and lysyl-hydroxylase JMJD6	JMJD6	SL020972	JMJD6.18322.15	-0.85	0.991547	-0.0188453	0.603579	-6.23	0.937655	-0.107927	0.000138309
Sulfite oxidase, mitochondrial	SUOX	SL020980	SUOX.18324.61	-0.5	0.995042	-0.0100768	0.702531	-6.12	0.93879	-0.0963231	8.49486e-08
Melanoma-associated antigen 8	MAGEA8	SL020991	MAGEA8.18326.50	0.3	1.00296	0.00243419	0.921358	-0.61	0.993927	-0.0112192	0.332893
Sorting nexin-5	SNX5	SL016768	SNX5.18327.6	2.03	1.02031	0.0136504	0.844366	2.33	1.02332	-0.0154892	0.755678
Pyrroline-5-carboxylate reductase 2	PYCR2	SL020954	PYCR2.18328.36	1.73	1.01728	0.0107751	0.869937	-5.01	0.949944	-0.0868385	0.000817532
Ribose-phosphate pyrophosphokinase 2	PRPS2	SL016402	PRPS2.18329.4	4.99	1.04993	0.0542722	0.177405	34.93	1.34925	0.327194	3.1725e-06
Phosphoglucomutase-2	PGM2	SL010957	PGM2.18330.7	1.79	1.01786	0.0220231	0.290632	-3.31	0.966927	-0.0590703	0.0103339
Complexin-1	CPLX1	SL020907	CPLX1.18332.17	-1.74	0.982587	-0.0333958	0.304357	-3.91	0.960904	-0.0697547	0.0105891
GDP-mannose 4,6 dehydratase	GMDS	SL014629	GMDS.18337.4	0.77	1.00769	0.00820551	0.772742	-3.63	0.963669	-0.0653484	0.00804258
Isocitrate dehydrogenase [NADP] cytoplasmic	IDH1	SL004995	IDH1.18338.26	9.22	1.09221	0.0966314	0.0729733	78.16	1.78156	0.697718	4.10151e-13
Proteasome subunit beta type-3	PSMB3	SL008674	PSMB3.18339.207	0.58	1.00579	0.00583764	0.830094	1.35	1.0135	0.0156161	0.265751
Proteasome subunit beta type-4	PSMB4	SL005691	PSMB4.18340.2	0.31	1.00308	-0.00373504	0.943527	-0.68	0.993195	-0.0154404	0.394336
Phosphoserine aminotransferase	PSAT1	SL008364	PSAT1.18342.2	-0.98	0.990182	-0.0172722	0.413856	4.51	1.0451	0.0514587	0.0327322
Peroxisomal 2,4-dienoyl-CoA reductase	DECR2	SL020975	DECR2.18343.10	-1.41	0.985875	-0.0251703	0.307803	-0.22	0.997796	-0.00845673	0.633233
Laminin-2	LAMA2 LAMB1 LAMC1	SL021367	LAMA2.LAMB1.LAMC1.18347.15	-0.87	0.991316	-0.0181378	0.578274	1.15	1.01146	0.0116219	0.488336
Heterogeneous nuclear ribonucleoprotein D0	HNRNPD	SL008192	HNRNPD.18348.89	8.77	1.08771	0.104606	0.00187757	36.95	1.36946	0.392705	1.35023e-10
Radixin	RDX	SL005848	RDX.18373.13	4.75	1.04752	0.0517114	0.21202	19.84	1.19841	0.180497	0.00253828
Interleukin-36 receptor antagonist protein	IL1F5	SL005176	IL1F5.18375.28	10.88	1.10882	0.0267555	0.884989	-12.23	0.877657	-0.289049	6.80691e-05
Myosin light chain 3	MYL3	SL004734	MYL3.18376.19	-1.06	0.989364	-0.0193761	0.428827	-2.12	0.978783	-0.0360952	0.0291344
Serum albumin	ALB	SL000254	ALB.18380.78	-0.9	0.991027	-0.0266897	0.598483	-1.98	0.980207	-0.0376292	0.0785979
Aldehyde dehydrogenase, mitochondrial	ALDH2	SL004755	ALDH2.18381.16	2.62	1.02625	0.029692	0.352432	16.61	1.16608	0.211752	6.9822e-14
Catechol O-methyltransferase	COMT	SL009649	COMT.18382.109	2.43	1.02434	0.023749	0.621623	11.28	1.11278	0.134729	1.591e-05
Peptidyl-prolyl cis-trans isomerase FKBP3	FKBP3	SL008165	FKBP3.18383.9	7.4	1.07402	0.0396332	0.759406	32.42	1.32422	0.205396	0.0275971
26S proteasome non-ATPase regulatory subunit 10	PSMD10	SL016384	PSMD10.18385.4	0.62	1.00625	0.00562449	0.860817	-4.52	0.95478	-0.0704893	1.8944e-06
Glutaredoxin-1	GLRX	SL008860	GLRX.18386.36	1.91	1.01911	0.0238126	0.230625	-0.51	0.994923	-0.0104359	0.425834
Interferon alpha-1/13	IFNA1	SL021466	IFNA1.18389.11	0.6	1.00604	0.00688433	0.756366	-2.89	0.971141	-0.0436358	1.45664e-06
Methionine adenosyltransferase 2 subunit beta	MAT2B	SL021365	MAT2B.18392.19	0.12	1.00116	-0.0025306	0.945481	6.34	1.06344	0.0834503	2.05663e-06
[Protein ADP-ribosylarginine] hydrolase	ADPRH	SL021343	ADPRH.18395.5	2.23	1.02234	0.0236782	0.532582	-4.22	0.957793	-0.0735092	0.00254412
Amino-terminal enhancer of split	AES	SL021344	AES.18396.10	1.76	1.0176	0.0215108	0.32879	-1.54	0.984563	-0.0260758	0.0618913
Aldo-keto reductase family 1 member C4	AKR1C4	SL014729	AKR1C4.18397.5	-1.75	0.982495	-0.0358587	0.335542	5.45	1.05449	0.0673112	0.00241032
3-oxo-5-beta-steroid 4-dehydrogenase	AKR1D1	SL021346	AKR1D1.18398.1	-1.11	0.988947	-0.018052	0.247901	1.68	1.01677	0.0224029	0.0136545
A-kinase anchor protein 7 isoforms alpha and beta	AKAP7	SL021345	AKAP7.18399.1	2.44	1.02444	0.0146393	0.852681	-6.62	0.933829	-0.115231	0.000106192
DNA oxidative demethylase ALKBH2	ALKBH2	SL021348	ALKBH2.18400.52	0.04	1.0004	-0.000720916	0.972696	0.37	1.00367	0.00399371	0.651525
Alpha-ketoglutarate-dependent dioxygenase alkB homolog 3	ALKBH3	SL021349	ALKBH3.18401.18	1.99	1.01992	0.0200648	0.631486	5.16	1.05164	0.0638159	0.00330798
AMMECR1-like protein	AMMECR1L	SL021350	AMMECR1L.18402.1	1.12	1.01116	0.00954023	0.827582	3.02	1.03021	0.0355518	0.0701493
AMP deaminase 2	AMPD2	SL016443	AMPD2.18403.25	0.12	1.00121	-0.0325376	0.756009	26.37	1.26373	0.267093	1.76701e-05
Ankyrin repeat domain-containing protein 54	ANKRD54	SL021351	ANKRD54.18404.22	2.97	1.02975	0.0342372	0.27838	6.53	1.06528	0.0671232	0.0513111
AP-1 complex subunit sigma-2	AP1S2	SL006495	AP1S2.18405.117	-1.09	0.989141	-0.0197832	0.423546	-2.02	0.979841	-0.0340886	0.0315635
ADP-ribosylation factor 4	ARF4	SL008052	ARF4.18408.26	-0.29	0.997093	-0.0181497	0.772949	11.39	1.11388	0.129649	0.000537385
ADP-ribosylation factor-like protein 15	ARL15	SL021354	ARL15.18411.83	9.79	1.09792	0.0941332	0.151775	10.84	1.10844	-0.000567729	0.995551
ADP-ribosylation factor-like protein 4D	ARL4D	SL014815	ARL4D.18413.24	0.41	1.00412	0.00359025	0.89495	5.01	1.05009	0.0680927	3.7041e-08
ADP-ribosylation factor-like protein 5A	ARL5A	SL021357	ARL5A.18414.26	1.25	1.01245	0.0132529	0.682677	-2.87	0.971261	-0.0468234	0.00292247
ADP-ribosylation factor-like protein 6	ARL6	SL016516	ARL6.18415.16	5.7	1.05703	0.0232284	0.813889	-9.61	0.903861	-0.15835	7.24996e-08
ADP-ribosylation factor-like protein 9	ARL9	SL021358	ARL9.18416.3	-0.37	0.996302	-0.00617203	0.640293	3.92	1.03924	0.0544877	1.64333e-10
Arsenite methyltransferase	AS3MT	SL021359	AS3MT.18417.3	0.77	1.0077	-0.00881857	0.915535	-4.49	0.95514	-0.0870676	0.0114997
Diphosphomevalonate decarboxylase	MVD	SL013390	MVD.18422.41	1.54	1.01544	0.0156205	0.682677	15.04	1.15041	0.166476	8.13407e-05
[truncated: 2,572 more rows]

## Sheet: Placenta-specific released prot
Proteinname	GeneSymbol	SomaID	AptamerName	PercFCMat	RFUratioMat	log2FCMat	BHAdjPMat	PercFCArm	RFUratioArm	log2FCArm	BHAdjPArm
Low-density lipoprotein receptor-related protein 2	LRP2	SL004439	LRP2.10618.190	3.71	1.03712	0.0497547	0.000412939	2.28	1.02281	0.0195155	0.461744
Heat shock protein beta-1	HSPB1	SL000448	HSPB1.11103.24	12.99	1.12991	0.143494	0.0033133	7.6	1.07604	0.0664088	0.147163
Collagen alpha-3(VI) chain	COL6A3	SL004928	COL6A3.11196.31	4.53	1.04527	0.0566068	0.0215404	2.06	1.02064	0.0251177	0.0992368
60S ribosomal protein L30	RPL30	SL008862	RPL30.12478.15	11.71	1.11709	0.135438	0.000681311	17.07	1.17074	0.115027	0.0998304
Tripeptidyl-peptidase 1	TPP1	SL007957	TPP1.17691.1	4.43	1.04425	0.0551137	0.0263025	1.47	1.01473	0.0157195	0.365678
Astrocytic phosphoprotein PEA-15	PEA15	SL011227	PEA15.18833.76	2.73	1.0273	0.035894	0.0226685	1.58	1.01582	0.0197088	0.111023
Gremlin-1	GREM1	SL007024	GREM1.18878.15	2.16	1.02161	0.0297669	0.000650309	0.74	1.00737	0.00926629	0.283238
SH2 domain-containing protein 1A	SH2D1A	SL014468	SH2D1A.4567.82	2.47	1.02474	0.0323132	0.0474606	0.62	1.00618	0.00470246	0.765862
Tyrosine-protein kinase transmembrane receptor ROR2	ROR2	SL008955	ROR2.7861.9	3.8	1.038	0.0479873	0.0349065	1.85	1.01849	0.0229548	0.0916708
Endoplasmic reticulum lectin 1	ERLEC1	SL012771	ERLEC1.8957.72	3.13	1.03132	0.0397895	0.0418296	0.6	1.00604	0.00326469	0.85628
Transmembrane protein 106A	TMEM106A	SL008733	TMEM106A.10499.1	5.24	1.0524	0.0682493	0.000429157	-2.85	0.971516	-0.0447607	0.000527104
Heat shock 70 kDa protein 1A	HSPA1A	SL000451	HSPA1A.10721.76	4.15	1.0415	0.0531628	0.00987703	-1.83	0.981667	-0.0325481	0.0631892
Growth hormone variant	GH2	SL009327	GH2.10978.39	17.43	1.17434	0.203008	2.94311e-06	-1.01	0.989864	-0.0336547	0.301499
DnaJ homolog subfamily B member 9	DNAJB9	SL019363	DNAJB9.11214.40	12.78	1.12777	0.161827	7.97819e-09	-6.55	0.934479	-0.109221	1.71817e-05
Keratin, type II cytoskeletal 7	KRT7	SL001732	KRT7.11383.41	4.32	1.04325	0.0530987	0.047462	-5.36	0.946415	-0.0842259	6.88335e-07
Coiled-coil domain-containing protein 50	CCDC50	SL013198	CCDC50.12399.194	6.54	1.0654	0.0861207	3.18848e-06	2.08	1.02082	0.0243761	0.145019
High mobility group protein B3	HMGB3	SL006995	HMGB3.12775.6	12.14	1.12141	0.153935	2.63982e-08	-3.27	0.967301	-0.059063	0.0132367
Serine/arginine-rich splicing factor 7	SRSF7	SL019472	SRSF7.12987.12	4.21	1.04207	0.0561276	0.000213294	-1.09	0.989108	-0.0233285	0.244779
Chorionic somatomammotropin hormone	CSH1 CSH2	SL009328	CSH1.CSH2.13103.125	15.6	1.15603	0.183306	8.09952e-06	-0.82	0.991812	-0.0208516	0.350749
NHP2-like protein 1	NHP2L1	SL013050	NHP2L1.13602.6	4.3	1.043	0.0579628	2.63069e-05	1.26	1.01263	0.0118989	0.522265
Protein S100-A10	S100A10	SL004212	S100A10.15318.75	6.61	1.06615	0.0842144	0.000412939	-1.61	0.983919	-0.0351028	0.157808
Amiloride-sensitive amine oxidase [copper-containing]	AOC1	SL008573	AOC1.15486.126	6.25	1.06246	0.0774781	0.00420211	0.29	1.00294	-0.0019694	0.922612
SPARC-related modular calcium-binding protein 2	SMOC2	SL012834	SMOC2.15635.4	7.86	1.0786	0.0957221	0.00221578	0.69	1.00694	-0.0204137	0.711666
Vascular endothelial growth factor receptor 1	FLT1	SL003321	FLT1.16315.105	32.93	1.32929	0.367263	3.87688e-11	2.04	1.0204	0.01595	0.567913
Interferon-induced GTP-binding protein Mx1	MX1	SL004388	MX1.17460.51	10.23	1.10226	0.120577	0.000892455	3.63	1.03626	0.00433549	0.928587
Signal recognition particle 14 kDa protein	SRP14	SL013036	SRP14.17510.7	2.58	1.02579	0.0339054	0.0289258	-4	0.959953	-0.0708281	0.00380259
G antigen 2D	GAGE2D	SL021008	GAGE2D.18273.14	8.82	1.0882	0.107332	0.000441923	-0.29	0.997079	-0.00959229	0.582202
Inhibin beta A chain:Inhibin beta C chain heterodimer	INHBA INHBC	SL020353	INHBA.INHBC.18814.21	20.48	1.20477	0.243452	4.20159e-09	0.37	1.00367	-0.000323707	0.988547
Protein-glutamine gamma-glutamyltransferase 2	TGM2	SL004717	TGM2.18934.50	32.09	1.32091	0.324698	8.25838e-06	25.47	1.25473	0.0402462	0.750365
Heat shock protein beta-6	HSPB6	SL007954	HSPB6.19127.1	8.38	1.08385	0.105405	9.65107e-05	1.2	1.01197	0.00876925	0.696015
Proline-serine-threonine phosphatase-interacting protein 1	PSTPIP1	SL008599	PSTPIP1.19168.71	8.97	1.08969	0.118762	3.6617e-10	-5	0.950036	-0.0813879	5.82814e-05
Homeodomain-only protein	HOPX	SL015588	HOPX.19196.73	5.33	1.05328	0.0701932	9.82878e-05	-5.36	0.946412	-0.0872612	3.28479e-05
Nicotinamide N-methyltransferase	NNMT	SL008101	NNMT.19376.74	18.61	1.18607	0.216148	4.12593e-07	-2.79	0.972076	-0.0483219	0.0149305
Epidermal growth factor receptor variant III	EGFR	SL016828	EGFR.19567.1	2.35	1.02347	0.0309094	0.040648	-4.31	0.956947	-0.0707988	0.000224842
Activin A	INHBA	SL001938	INHBA.19622.7	12.46	1.12459	0.151089	1.2595e-05	-1.04	0.989592	-0.02297	0.268713
Corticoliberin	CRH	SL003526	CRH.19637.9	12.73	1.12733	0.154878	6.91205e-06	0.37	1.00374	0.000448942	0.981812
Midkine	MDK	SL002621	MDK.2911.27	14.98	1.14977	0.188117	3.81787e-10	-1.89	0.981125	-0.0383712	0.112626
Plasminogen activator inhibitor 1	SERPINE1	SL000006	SERPINE1.2925.9	6.69	1.06688	0.0769572	0.0348165	0.77	1.00768	-0.00146376	0.960219
Pleiotrophin	PTN	SL002704	PTN.3045.72	33.68	1.33678	0.394791	7.56863e-17	3.42	1.0342	0.0386959	0.0767282
Placenta growth factor	PGF	SL002640	PGF.3078.1	76.17	1.76174	0.724369	1.17116e-15	0.3	1.00299	-0.000547321	0.977239
Diablo homolog, mitochondrial	DIABLO	SL003733	DIABLO.3122.6	4.35	1.04351	0.0579289	0.000195561	1.16	1.01157	0.0142183	0.213739
Biglycan	BGN	SL007804	BGN.3284.75	13.56	1.13565	0.1663	8.6533e-07	-3.66	0.963414	-0.0670231	0.0160533
Tissue factor pathway inhibitor	TFPI	SL001998	TFPI.3336.50	11.44	1.11444	0.146569	1.12826e-08	1.46	1.01457	0.0142551	0.465676
Legumain	LGMN	SL008909	LGMN.3622.33	14.7	1.14698	0.188311	2.53005e-12	0.53	1.00525	0.00495234	0.689023
C-X-C motif chemokine 10	CXCL10	SL003183	CXCL10.4141.79	9.48	1.09484	0.120562	3.36159e-06	1.56	1.01563	0.0155848	0.425424
Glypican-3	GPC3	SL000070	GPC3.4842.62	5.78	1.05781	0.0682265	0.0440933	-0.98	0.990233	-0.0250206	0.307355
Glutathione S-transferase A3	GSTA3	SL000670	GSTA3.4993.16	10.99	1.10987	0.117527	0.0136037	-3.92	0.960845	-0.0669031	0.00247494
Mitogen-activated protein kinase 13	MAPK13	SL006993	MAPK13.5006.71	2.85	1.02847	0.0385094	0.00123137	0.31	1.00313	0.00314223	0.727588
Ras GTPase-activating protein 1	RASA1	SL013754	RASA1.5481.16	6.36	1.06365	0.0773644	0.0101391	-5.65	0.943497	-0.0948751	9.66964e-05
Corticoliberin	CRH	SL003526	CRH.5614.44	16.2	1.162	0.197283	2.63982e-08	3.65	1.03646	0.0384408	0.139932
Poly(U)-specific endoribonuclease	ENDOU	SL012424	ENDOU.5656.53	4.23	1.04226	0.0551294	0.00284174	0.33	1.00334	0.00213619	0.870929
Carboxypeptidase Z	CPZ	SL017462	CPZ.6493.9	2.21	1.02211	0.0292929	0.0400471	-7.38	0.926215	-0.115501	3.28592e-10
Matrix Gla protein	MGP	SL007091	MGP.6520.87	13.54	1.13538	0.166251	6.23481e-07	-4.81	0.951889	-0.0996884	0.0108819
Protocadherin gamma-A12	PCDHGA12	SL018000	PCDHGA12.6938.21	5.37	1.05371	0.072848	4.60621e-08	0.94	1.00944	0.0123827	0.118911
Protein FAM19A3	FAM19A3	SL012637	FAM19A3.7839.99	22.04	1.22041	0.202559	0.00219857	1.61	1.01608	0.00570036	0.883118
Adrenomedullin	ADM	SL002782	ADM.7922.5	5.49	1.05494	0.0722421	8.65775e-05	0.18	1.00177	-0.00856657	0.771708
Vascular endothelial growth factor receptor 1	FLT1	SL003321	FLT1.8231.122	34.58	1.34577	0.379472	6.84408e-11	1.49	1.01492	0.00857359	0.755398
Inter-alpha-trypsin inhibitor heavy chain H5	ITIH5	SL012651	ITIH5.8233.2	5.6	1.056	0.0739896	3.04946e-05	-0.14	0.998644	-0.00469869	0.71354
39S ribosomal protein L21, mitochondrial	MRPL21	SL018771	MRPL21.8942.2	7.64	1.07642	0.0933445	0.00255788	-16.96	0.83036	-0.289578	1.62047e-12
Platelet-derived growth factor receptor-like protein	PDGFRL	SL012503	PDGFRL.9713.67	11.93	1.11928	0.155016	4.19545e-11	-2	0.97996	-0.0356833	0.0685144
Keratin, type II cytoskeletal 1	KRT1	SL005851	KRT1.9931.20	7.9	1.07903	0.0969634	0.00089086	-0.15	0.998546	-0.00530398	0.702079
Coxsackievirus and adenovirus receptor	CXADR	SL009892	CXADR.11204.80	10.51	1.10507	0.136252	4.09942e-09	4.57	1.04569	0.0584727	0.00114793
Chloride intracellular channel protein 5	CLIC5	SL019722	CLIC5.12475.48	23.43	1.23426	0.259209	2.73593e-07	7.05	1.07048	0.0853161	0.000736276
R-spondin-3	RSPO3	SL018509	RSPO3.13094.75	9.85	1.09853	0.130712	4.31797e-12	2.8	1.02802	0.0382438	5.64558e-05
Inhibin beta A chain	INHBA	SL001932	INHBA.13738.8	29.11	1.29108	0.337968	2.36317e-12	7.27	1.07268	0.0948298	1.24972e-06
Secreted frizzled-related protein 3	FRZB	SL004650	FRZB.13740.51	56.58	1.56578	0.588088	2.8966e-16	4.04	1.0404	0.0536794	0.000102555
Protein kinase C and casein kinase substrate in neurons protein 3	PACSIN3	SL020191	PACSIN3.14674.63	12.4	1.12397	0.152025	5.85031e-07	2.58	1.0258	0.0324608	0.0260254
Cysteine-rich motor neuron 1 protein	CRIM1	SL017465	CRIM1.15492.1	9.88	1.09884	0.1279	3.51713e-08	2.21	1.02211	0.0288145	0.0162468
Fibroblast growth factor-binding protein 1	FGFBP1	SL011828	FGFBP1.15494.11	17.16	1.17164	0.213767	2.04766e-11	4.29	1.0429	0.0574459	1.61376e-05
Dickkopf-related protein 2	DKK2	SL009413	DKK2.15678.71	39.53	1.39532	0.422147	1.5338e-11	8.44	1.0844	0.0995639	0.000983311
R-spondin-1	RSPO1	SL017248	RSPO1.16614.27	9.37	1.0937	0.120214	9.66004e-07	3.04	1.03038	0.0389521	0.00931572
Signal peptide, CUB and EGF-like domain-containing protein 3	SCUBE3	SL012672	SCUBE3.16773.29	23.77	1.23769	0.29166	4.07822e-16	10.14	1.10141	0.133251	5.11139e-11
Protein S100-A16	S100A16	SL005108	S100A16.17836.17	9.25	1.09252	0.121396	2.31805e-09	4.76	1.04757	0.0565261	0.0107491
Selenoprotein W	SEPW1	SL014876	SEPW1.18310.26	10.48	1.10476	0.128898	2.94669e-05	4.17	1.04174	0.0490494	0.0323581
NADH-cytochrome b5 reductase 2	CYB5R2	SL013157	CYB5R2.19143.38	31.16	1.31161	0.316915	4.06703e-07	10.63	1.10628	0.131939	1.71163e-06
Glia-derived nexin	SERPINE2	SL004457	SERPINE2.19154.41	56.56	1.56562	0.529889	1.78123e-09	30.56	1.30556	0.301668	4.47293e-06
Retinol-binding protein 1	RBP1	SL005471	RBP1.19279.42	10.11	1.10106	0.123287	5.93137e-05	2.03	1.02026	0.0266222	0.0153997
Fibroblast growth factor 9	FGF9	SL003849	FGF9.19584.33	8.46	1.08459	0.107302	1.65392e-05	2.01	1.02013	0.0260951	0.0267195
Ankyrin repeat and SOCS box protein 9	ASB9	SL019725	ASB9.19601.15	12.73	1.12729	0.162842	3.13072e-10	6.12	1.06115	0.0765485	0.000333033
Metalloproteinase inhibitor 3	TIMP3	SL003043	TIMP3.2480.58	36.48	1.36478	0.389039	2.68332e-10	13.85	1.13851	0.163489	8.26346e-06
Kunitz-type protease inhibitor 2	SPINT2	SL001897	SPINT2.2843.13	11.39	1.11392	0.147949	2.23155e-10	3.71	1.03707	0.0499028	4.1934e-05
Secreted frizzled-related protein 1	SFRP1	SL003770	SFRP1.3221.54	22.62	1.22619	0.280356	2.8966e-16	6.78	1.06784	0.0838782	0.000183284
Dickkopf-related protein 4	DKK4	SL010612	DKK4.3365.7	36.53	1.36527	0.388462	1.66988e-10	8.46	1.08458	0.102684	0.000226638
Fibroblast growth factor 1	FGF1	SL000299	FGF1.3486.58	13.01	1.13015	0.152127	6.80486e-05	1.58	1.0158	0.0210179	0.0215916
Dickkopf-related protein 1	DKK1	SL004367	DKK1.3535.84	38.69	1.38689	0.406317	1.42349e-10	10.32	1.10316	0.124359	5.21919e-05
Angiopoietin-related protein 4	ANGPTL4	SL007642	ANGPTL4.3796.79	20.76	1.20761	0.253691	4.92579e-12	8.32	1.08319	0.108121	1.84411e-07
Urokinase-type plasminogen activator	PLAU	SL000613	PLAU.4158.54	55.37	1.55365	0.568187	2.67755e-14	14.06	1.14056	0.179075	8.0141e-11
Interleukin-6	IL6	SL000087	IL6.4673.13	8.93	1.0893	0.117788	1.74885e-09	2.93	1.02927	0.0397295	0.000104363
Gremlin-2	GREM2	SL007665	GREM2.5598.3	12.63	1.12631	0.161143	1.74885e-09	3.95	1.03953	0.053671	3.29772e-06
Protocadherin gamma-A10	PCDHGA10	SL017402	PCDHGA10.6321.65	13.55	1.1355	0.173178	1.24812e-10	4.08	1.0408	0.0537683	0.00023374
Early placenta insulin-like peptide	INSL4	SL007424	INSL4.6410.26	14.46	1.14463	0.167297	0.000142682	4.37	1.04369	0.0507417	0.0341493
PolyUbiquitin K63-linked	UBC	SL017290	UBC.6647.55	10.37	1.10369	0.134188	8.79043e-09	5.04	1.05041	0.0646606	0.000316968
Netrin-1	NTN1	SL012395	NTN1.6649.51	7.59	1.07586	0.100221	9.86297e-08	4.28	1.04284	0.056782	5.49109e-05
Kazal-type serine protease inhibitor domain-containing protein 1	KAZALD1	SL012776	KAZALD1.7144.234	18.3	1.18304	0.221733	4.38023e-09	4.09	1.04092	0.0496402	0.017151
V-set and immunoglobulin domain-containing protein 2	VSIG2	SL018397	VSIG2.8018.43	23.76	1.23757	0.284244	5.47622e-12	6.07	1.0607	0.0704755	0.00752677
Fatty-acid amide hydrolase 2	FAAH2	SL018476	FAAH2.8396.42	97.85	1.97848	0.862908	2.8966e-16	3.07	1.0307	0.0387941	0.0148916
R-spondin-3	RSPO3	SL018509	RSPO3.8427.118	8.01	1.08008	0.107644	1.5338e-11	1.14	1.01144	0.0153665	0.0378849
Inhibin beta A chain:Inhibin beta B chain heterodimer	INHBA INHBB	SL004837	INHBA.INHBB.8467.9	24.81	1.2481	0.289732	1.67401e-10	5.17	1.05172	0.066978	0.000164806
Noggin	NOG	SL004683	NOG.8778.3	32.9	1.329	0.376145	2.48923e-13	13.22	1.13223	0.170867	5.00983e-12
Tissue factor pathway inhibitor 2	TFPI2	SL004468	TFPI2.9233.71	32.56	1.32557	0.361852	1.31611e-10	8.22	1.08218	0.0980913	0.000786463
NAD(P)H dehydrogenase [quinone] 1	NQO1	SL006249	NQO1.9837.60	27.98	1.27983	0.290551	3.18848e-06	14.48	1.14484	0.139641	0.00297989
