# Supplementary material for: Placenta-derived proteins across gestation in healthy pregnancies—a novel approach to assess placental function?
Source: BMC Med. 2022 Jul 1;20:227. doi: 10.1186/s12916-022-02415-z (PMC9248112; doi:10.1186/s12916-022-02415-z)
Supplement: Supplementary file 3 — Additional file 3: Table S4. Table of all enrichment results using placenta-specific released proteins. [file 12916_2022_2415_MOESM3_ESM.xlsx]

## Sheet: Sheet1
	For further explanation of columns, see clusterProfiler manual: https://bioconductor.org/packages/devel/bioc/manuals/clusterProfiler/man/clusterProfiler.pdf
ID	Description	GeneRatio	BgRatio	pvalue	p.adjust	qvalue	geneID	Count	richFactor
GO:0090090	negative regulation of canonical Wnt signaling pathway	10/86	44/3613	4.40529e-08	5.27553e-05	4.48121e-05	DKK1/DKK2/DKK4/FRZB/GPC3/GREM1/MDK/NOG/ROR2/SFRP1	10	0.227273
GO:0035295	tube development	28/86	399/3613	5.00583e-08	5.27553e-05	4.48121e-05	ADM/ANGPTL4/CXCL10/FGF1/FGF9/FGFBP1/FLT1/GPC3/GREM1/HOPX/HSPB1/HSPB6/IL6/KRT1/LRP2/MDK/NOG/NTN1/PGF/PTN/RASA1/RSPO3/SERPINE1/SERPINE2/SFRP1/SMOC2/SPINT2/TGM2	28	0.0701754
GO:0035239	tube morphogenesis	25/86	335/3613	9.98178e-08	5.27553e-05	4.48121e-05	ADM/ANGPTL4/CXCL10/FGF1/FGFBP1/FLT1/GPC3/GREM1/HSPB1/HSPB6/IL6/KRT1/LRP2/MDK/NOG/NTN1/PGF/PTN/RASA1/RSPO3/SERPINE1/SFRP1/SMOC2/SPINT2/TGM2	25	0.0746269
GO:0060828	regulation of canonical Wnt signaling pathway	12/86	74/3613	1.00407e-07	5.27553e-05	4.48121e-05	DKK1/DKK2/DKK4/FRZB/GPC3/GREM1/MDK/NOG/ROR2/RSPO1/RSPO3/SFRP1	12	0.162162
GO:0022603	regulation of anatomical structure morphogenesis	25/86	338/3613	1.19248e-07	5.27553e-05	4.48121e-05	ADM/ANGPTL4/CXCL10/DKK1/DKK4/FGF1/FLT1/GPC3/GREM1/HSPB1/HSPB6/IL6/KRT1/MDK/NOG/NTN1/PGF/PTN/RASA1/ROR2/RSPO3/S100A10/SERPINE1/SFRP1/SMOC2	25	0.0739645
GO:0045765	regulation of angiogenesis	16/86	144/3613	1.5547e-07	5.73164e-05	4.86865e-05	ADM/ANGPTL4/CXCL10/FGF1/FLT1/GREM1/HSPB1/HSPB6/IL6/KRT1/MDK/PGF/PTN/SERPINE1/SFRP1/SMOC2	16	0.111111
GO:0048646	anatomical structure formation involved in morphogenesis	27/86	410/3613	3.60761e-07	7.98002e-05	6.7785e-05	ADM/ANGPTL4/CXCL10/DKK1/DKK4/FGF1/FGFBP1/FLT1/GREM1/HOPX/HSPB1/HSPB6/IL6/INHBA/KRT1/LRP2/MDK/NOG/PGF/PTN/ROR2/RSPO3/SERPINE1/SFRP1/SMOC2/SPINT2/TGM2	27	0.0658537
GO:0010648	negative regulation of cell communication	26/86	426/3613	2.83913e-06	0.000319148	0.000271095	ADM/CRH/CRIM1/DKK1/DKK2/DKK4/FRZB/GPC3/GREM1/GREM2/HSPA1A/HSPB1/IL6/INHBA/LGMN/LRP2/MDK/NOG/PEA15/RASA1/ROR2/SERPINE1/SERPINE2/SFRP1/SH2D1A/TIMP3	26	0.0610329
GO:0023057	negative regulation of signaling	26/86	428/3613	3.10527e-06	0.000319148	0.000271095	ADM/CRH/CRIM1/DKK1/DKK2/DKK4/FRZB/GPC3/GREM1/GREM2/HSPA1A/HSPB1/IL6/INHBA/LGMN/LRP2/MDK/NOG/PEA15/RASA1/ROR2/SERPINE1/SERPINE2/SFRP1/SH2D1A/TIMP3	26	0.0607477
GO:0198738	cell-cell signaling by wnt	13/86	119/3613	3.17417e-06	0.000319148	0.000271095	CPZ/DKK1/DKK2/DKK4/FRZB/GPC3/GREM1/MDK/NOG/ROR2/RSPO1/RSPO3/SFRP1	13	0.109244
GO:0060429	epithelium development	22/86	337/3613	7.04598e-06	0.000623429	0.000529561	ADM/CXCL10/DKK1/DKK4/FGF1/FRZB/GPC3/GREM1/INHBA/LRP2/MDK/NOG/NTN1/PTN/ROR2/RSPO3/SERPINE1/SERPINE2/SFRP1/SPINT2/TGM2/TPP1	22	0.0652819
GO:0001763	morphogenesis of a branching structure	10/86	82/3613	1.81452e-05	0.00131769	0.00111929	ADM/FGF1/GPC3/GREM1/MDK/NOG/RSPO3/SFRP1/SPINT2/TGM2	10	0.121951
GO:0010469	regulation of signaling receptor activity	9/86	71/3613	3.58507e-05	0.00220282	0.00187115	CRH/DKK1/DKK2/DKK4/GREM1/GREM2/NOG/PLAU/SERPINE1	9	0.126761
GO:0051094	positive regulation of developmental process	26/86	493/3613	4.19717e-05	0.00244319	0.00207533	ADM/ANGPTL4/DKK1/FGF1/FLT1/FRZB/GREM1/HOPX/HSPA1A/HSPB1/HSPB6/IL6/INHBA/LRP2/MDK/NOG/NTN1/PGF/PTN/ROR2/S100A10/SERPINE1/SERPINE2/SFRP1/SMOC2/TGM2	26	0.0527383
GO:0071772	response to BMP	9/86	74/3613	5.01889e-05	0.00277544	0.00235756	CRIM1/GPC3/GREM1/GREM2/LRP2/NOG/ROR2/SFRP1/SPINT2	9	0.121622
GO:0071773	cellular response to BMP stimulus	9/86	74/3613	5.01889e-05	0.00277544	0.00235756	CRIM1/GPC3/GREM1/GREM2/LRP2/NOG/ROR2/SFRP1/SPINT2	9	0.121622
GO:0060326	cell chemotaxis	13/86	164/3613	0.000104081	0.00451424	0.00383455	CXADR/CXCL10/FGF1/FLT1/GREM1/HSPB1/IL6/LGMN/MDK/PGF/PTN/SERPINE1/SMOC2	13	0.0792683
GO:0045926	negative regulation of growth	10/86	101/3613	0.000112577	0.00474179	0.00402784	FRZB/GPC3/GREM1/HSPA1A/INHBA/LGMN/NOG/NTN1/SERPINE2/SFRP1	10	0.0990099
GO:0071495	cellular response to endogenous stimulus	24/86	461/3613	0.000113614	0.00474179	0.00402784	AOC1/CRH/CRIM1/FGF1/FGF9/FGFBP1/GH2/GPC3/GREM1/GREM2/HSPA1A/INHBA/LGMN/LRP2/MAPK13/NOG/PGF/PTN/ROR2/SFRP1/SMOC2/SPINT2/TFPI/TGM2	24	0.0520607
GO:0048771	tissue remodeling	9/86	88/3613	0.000197601	0.00733597	0.00623142	BGN/GREM1/IL6/MDK/PTN/RSPO3/SFRP1/TGM2/TPP1	9	0.102273
GO:0014013	regulation of gliogenesis	6/86	38/3613	0.000228665	0.00802867	0.00681982	IL6/LRP2/MDK/NOG/PTN/SERPINE2	6	0.157895
GO:0050921	positive regulation of chemotaxis	9/86	91/3613	0.000255703	0.00870177	0.00739157	CXCL10/HSPB1/IL6/LGMN/MDK/PGF/PTN/SERPINE1/SMOC2	9	0.0989011
GO:2000147	positive regulation of cell motility	16/86	259/3613	0.000306065	0.00995613	0.00845707	CXCL10/FGF1/FGF9/FGFBP1/FLT1/HSPB1/IL6/LGMN/MDK/NTN1/PGF/PLAU/PTN/ROR2/SERPINE1/SMOC2	16	0.0617761
GO:0002688	regulation of leukocyte chemotaxis	8/86	74/3613	0.000310863	0.00996563	0.00846514	CXCL10/GREM1/IL6/LGMN/MDK/PGF/PTN/SERPINE1	8	0.108108
GO:0007164	establishment of tissue polarity	5/86	27/3613	0.000363218	0.0107599	0.00913984	DKK1/GPC3/ROR2/RSPO3/SFRP1	5	0.185185
GO:0045596	negative regulation of cell differentiation	14/86	211/3613	0.000369856	0.0107648	0.00914394	CRIM1/CXCL10/DKK1/FGF9/FRZB/GREM1/HOPX/IL6/INHBA/MDK/NOG/NTN1/PTN/SFRP1	14	0.0663507
GO:0040017	positive regulation of locomotion	16/86	265/3613	0.000397548	0.0114172	0.00969815	CXCL10/FGF1/FGF9/FGFBP1/FLT1/HSPB1/IL6/LGMN/MDK/NTN1/PGF/PLAU/PTN/ROR2/SERPINE1/SMOC2	16	0.0603774
GO:1903034	regulation of response to wounding	8/86	78/3613	0.000447545	0.0122218	0.0103816	KRT1/MDK/PLAU/PTN/SERPINE1/SERPINE2/SMOC2/TFPI	8	0.102564
GO:0001658	branching involved in ureteric bud morphogenesis	4/86	17/3613	0.000562189	0.0141677	0.0120345	FGF1/GPC3/GREM1/NOG	4	0.235294
GO:0030195	negative regulation of blood coagulation	5/86	30/3613	0.000606112	0.0144163	0.0122457	KRT1/PLAU/SERPINE1/SERPINE2/TFPI	5	0.166667
GO:0045685	regulation of glial cell differentiation	5/86	30/3613	0.000606112	0.0144163	0.0122457	IL6/MDK/NOG/PTN/SERPINE2	5	0.166667
GO:2000177	regulation of neural precursor cell proliferation	5/86	30/3613	0.000606112	0.0144163	0.0122457	TAFA3/LRP2/MDK/PTN/SPINT2	5	0.166667
GO:0001657	ureteric bud development	5/86	31/3613	0.000709267	0.0146731	0.0124638	FGF1/GPC3/GREM1/NOG/SFRP1	5	0.16129
GO:0072163	mesonephric epithelium development	5/86	31/3613	0.000709267	0.0146731	0.0124638	FGF1/GPC3/GREM1/NOG/SFRP1	5	0.16129
GO:0072164	mesonephric tubule development	5/86	31/3613	0.000709267	0.0146731	0.0124638	FGF1/GPC3/GREM1/NOG/SFRP1	5	0.16129
GO:1900047	negative regulation of hemostasis	5/86	31/3613	0.000709267	0.0146731	0.0124638	KRT1/PLAU/SERPINE1/SERPINE2/TFPI	5	0.16129
GO:0001503	ossification	12/86	174/3613	0.00071662	0.0146774	0.0124675	CRIM1/DKK1/GPC3/GREM1/IL6/KAZALD1/MDK/MGP/NOG/PTN/ROR2/SFRP1	12	0.0689655
GO:0051093	negative regulation of developmental process	17/86	310/3613	0.000789126	0.0158686	0.0134793	CRIM1/CXCL10/DKK1/DKK4/FGF9/FRZB/GREM1/HOPX/IL6/INHBA/LGMN/MDK/NOG/NTN1/PTN/SERPINE1/SFRP1	17	0.0548387
GO:0050819	negative regulation of coagulation	5/86	32/3613	0.000825026	0.0164411	0.0139656	KRT1/PLAU/SERPINE1/SERPINE2/TFPI	5	0.15625
GO:1902041	regulation of extrinsic apoptotic signaling pathway via death domain receptors	4/86	20/3613	0.00108365	0.0196479	0.0166896	PEA15/SERPINE1/SFRP1/TIMP3	4	0.2
GO:2001238	positive regulation of extrinsic apoptotic signaling pathway	4/86	20/3613	0.00108365	0.0196479	0.0166896	INHBA/PEA15/SFRP1/TIMP3	4	0.2
GO:0097529	myeloid leukocyte migration	10/86	136/3613	0.00125958	0.0221408	0.0188071	CXADR/CXCL10/FLT1/GREM1/IL6/LGMN/MDK/PGF/ROR2/SERPINE1	10	0.0735294
GO:0050679	positive regulation of epithelial cell proliferation	8/86	91/3613	0.00126118	0.0221408	0.0188071	FGF1/FGF9/FGFBP1/MDK/NOG/PGF/PTN/SFRP1	8	0.0879121
GO:0044092	negative regulation of molecular function	19/86	383/3613	0.00127755	0.0222515	0.0189011	ANGPTL4/COL6A3/CRIM1/DKK1/DKK2/DKK4/GPC3/HSPB1/ITIH5/NOG/NQO1/PTN/SERPINE1/SERPINE2/SFRP1/SPINT2/TFPI/TFPI2/TIMP3	19	0.0496084
GO:0060713	labyrinthine layer morphogenesis	3/86	10/3613	0.00138487	0.0232071	0.0197129	ADM/RSPO3/SPINT2	3	0.3
GO:0032101	regulation of response to external stimulus	20/86	417/3613	0.00141719	0.0234835	0.0199476	CXCL10/TAFA3/FGF1/GREM1/HOPX/HSPB1/IL6/KRT1/LGMN/MAPK13/MDK/PGF/PLAU/PTN/SERPINE1/SERPINE2/SH2D1A/SMOC2/TFPI/TGM2	20	0.0479616
GO:0001952	regulation of cell-matrix adhesion	6/86	54/3613	0.00157744	0.0252323	0.0214332	GREM1/PLAU/RASA1/S100A10/SERPINE1/SFRP1	6	0.111111
GO:0008285	negative regulation of cell population proliferation	15/86	272/3613	0.00158558	0.0252323	0.0214332	ADM/FGFBP1/FLT1/FRZB/GPC3/GREM1/HSPA1A/IL6/INHBA/NOG/PTN/ROR2/SERPINE2/SFRP1/SPINT2	15	0.0551471
GO:0045597	positive regulation of cell differentiation	17/86	333/3613	0.00176204	0.0274481	0.0233154	ADM/FRZB/GREM1/HOPX/HSPA1A/IL6/INHBA/LRP2/MDK/NTN1/PTN/ROR2/S100A10/SERPINE1/SERPINE2/SFRP1/TGM2	17	0.0510511
GO:0010717	regulation of epithelial to mesenchymal transition	5/86	38/3613	0.00183828	0.0284354	0.024154	GREM1/IL6/MDK/NOG/SFRP1	5	0.131579
GO:0010942	positive regulation of cell death	13/86	221/3613	0.00188599	0.028574	0.0242717	ADM/CRH/DIABLO/DKK1/FRZB/IL6/INHBA/NQO1/PEA15/PTN/SFRP1/TGM2/TIMP3	13	0.0588235
GO:0009611	response to wounding	14/86	251/3613	0.00207329	0.0311981	0.0265007	ADM/FGF1/HSPB1/IL6/KRT1/MDK/NOG/PLAU/PTN/SERPINE1/SERPINE2/SMOC2/TFPI/TFPI2	14	0.0557769
GO:0006935	chemotaxis	16/86	309/3613	0.00211677	0.0314247	0.0266932	CXADR/CXCL10/FGF1/FLT1/GREM1/HSPB1/IL6/LGMN/MDK/NOG/NTN1/PGF/PLAU/PTN/SERPINE1/SMOC2	16	0.0517799
GO:0042330	taxis	16/86	309/3613	0.00211677	0.0314247	0.0266932	CXADR/CXCL10/FGF1/FLT1/GREM1/HSPB1/IL6/LGMN/MDK/NOG/NTN1/PGF/PLAU/PTN/SERPINE1/SMOC2	16	0.0517799
GO:0038084	vascular endothelial growth factor signaling pathway	4/86	24/3613	0.00221016	0.0323766	0.0275018	FLT1/HSPB1/PGF/SMOC2	4	0.166667
GO:0050673	epithelial cell proliferation	11/86	172/3613	0.00223899	0.0325832	0.0276772	FGF1/FGF9/FGFBP1/FLT1/GPC3/IL6/MDK/NOG/PGF/PTN/SFRP1	11	0.0639535
GO:0040007	growth	17/86	342/3613	0.00235493	0.0334123	0.0283815	ADM/FGF1/FRZB/GH2/GPC3/GREM1/HOPX/HSPA1A/INHBA/KAZALD1/LGMN/MDK/NOG/NTN1/PTN/SERPINE2/SFRP1	17	0.0497076
GO:0018149	peptide cross-linking	3/86	12/3613	0.00245275	0.0341225	0.0289848	BGN/KRT1/TGM2	3	0.25
GO:0061351	neural precursor cell proliferation	5/86	42/3613	0.00289144	0.0385293	0.0327281	TAFA3/LRP2/MDK/PTN/SPINT2	5	0.119048
GO:0042471	ear morphogenesis	4/86	26/3613	0.00299883	0.0394846	0.0335396	FRZB/NOG/NTN1/ROR2	4	0.153846
GO:0010466	negative regulation of peptidase activity	10/86	153/3613	0.00305233	0.0399512	0.0339359	COL6A3/CRIM1/GPC3/ITIH5/SERPINE1/SERPINE2/SPINT2/TFPI/TFPI2/TIMP3	10	0.0653595
GO:0010171	body morphogenesis	3/86	13/3613	0.00313407	0.0405413	0.0344371	GPC3/GREM2/NOG	3	0.230769
GO:0061037	negative regulation of cartilage development	3/86	13/3613	0.00313407	0.0405413	0.0344371	FRZB/GREM1/NOG	3	0.230769
GO:0007596	blood coagulation	8/86	105/3613	0.00315622	0.0405905	0.0344789	HSPB1/IL6/KRT1/PLAU/SERPINE1/SERPINE2/TFPI/TFPI2	8	0.0761905
GO:0030308	negative regulation of cell growth	7/86	83/3613	0.00325037	0.0413208	0.0350993	FRZB/GREM1/HSPA1A/INHBA/NTN1/SERPINE2/SFRP1	7	0.0843373
GO:0050817	coagulation	8/86	107/3613	0.00354988	0.0434623	0.0369184	HSPB1/IL6/KRT1/PLAU/SERPINE1/SERPINE2/TFPI/TFPI2	8	0.0747664
GO:0051781	positive regulation of cell division	5/86	44/3613	0.00355636	0.0434623	0.0369184	FGF1/FGF9/MDK/PGF/PTN	5	0.113636
GO:0051336	regulation of hydrolase activity	19/86	419/3613	0.00365853	0.0444652	0.0377702	ANGPTL4/COL6A3/CRIM1/DIABLO/FLT1/GPC3/HSPA1A/ITIH5/LGMN/RASA1/S100A10/SERPINE1/SERPINE2/SFRP1/SPINT2/TFPI/TFPI2/TGM2/TIMP3	19	0.0453461
GO:0006775	fat-soluble vitamin metabolic process	3/86	14/3613	0.0039207	0.0468789	0.0398205	LGMN/LRP2/RBP1	3	0.214286
GO:0043066	negative regulation of apoptotic process	16/86	329/3613	0.00400979	0.047179	0.0400754	ANGPTL4/DKK1/GREM1/HSPA1A/HSPB1/HSPB6/IL6/LGMN/LRP2/MDK/NOG/NQO1/PEA15/RASA1/SERPINE1/SFRP1	16	0.0486322
